# Supplementary material for: Proteomic profiling of cisplatin-resistant and cisplatin-sensitive germ cell tumour cell lines using quantitative mass spectrometry
Source: World J Urol. 2022 Jan 27;40(2):373–83. doi: 10.1007/s00345-022-03936-1 (PMC8921118; doi:10.1007/s00345-022-03936-1)
Supplement: Supplementary file 2 — Supplementary file2 (XLSX 695 KB) [file 345_2022_3936_MOESM2_ESM.xlsx]

## Sheet: Supplementary table 1
Protein ID	Protein name	Gene name	log2 Ratio NTERA-2 Resistant/Parental	p-Value (Significance B)	significant	log2 Ratio 2102EP Resistant/Parental	p-Value (Significance B)	significant	log2 Ratio NCCIT Resistant/Parental	p-Value (Significance B)	significant	Razor + unique peptides	Unique peptides	Unique + razor sequence coverage [%]	Unique sequence coverage [%]	Mol. weight [kDa]	Q-value	log10 Intensity
P0DN79;P35520;P35520-2	Cystathionine beta-synthase	CBS	-2.08663	2.37982e-06	+	-1.54089	0.000219504	+	-1.18321	0.000452277	+	20	20	39.2	39.2	60.586	0	10.8701
P00338;P00338-3;P00338-4;P00338-5;P00338-2	L-lactate dehydrogenase A chain	LDHA	2.03643	2.29064e-08	+	2.45182	5.79337e-10	+	1.12329	0.00135388		29	27	86.4	80.7	36.688	0	12.0236
P22570;P22570-7;P22570-5;P22570-2;P22570-3;P22570-4;P22570-6	NADPH:adrenodoxin oxidoreductase, mitochondrial	FDXR	3.10321	3.18066e-13	+	1.9856	1.63026e-07	+	0.346191	0.471597		33	33	72.1	72.1	53.836	0	10.9547
P58107	Epiplakin	EPPK1	1.69457	3.48324e-06	+	1.72848	1.3335e-05	+	-0.796188	0.0119032		126	126	55.6	55.6	555.65	0	11.1363
Q01995	Transgelin	TAGLN	1.67848	0.000111837	+	-3.40664	7.35954e-16	+	NaN	1		18	17	81.1	77.6	22.611	0	10.7765
Q9HC77;Q9HC77-2	Centromere protein J	CENPJ	4.31738	7.19308e-07	+	-5.38512	2.2081e-28	+	0.278269	0.747193		3	3	2	2	153	0.0060088	9.19595
Q9Y2H1;Q9Y2H1-2	Serine/threonine-protein kinase 38-like	STK38L	3.62513	1.05691e-06	+	-4.00134	2.04853e-16	+	-0.506604	0.304312		3	3	8.8	8.8	54.002	0	9.53901
P02452	Collagen alpha-1(I) chain	COL1A1	7.7172	1.36864e-56	+	NaN	1		-3.17932	3.20218e-12	+	59	58	51.3	50.8	138.94	0	10.4044
P04083	Annexin A1	ANXA1	2.29013	3.1278e-10	+	0.523362	0.198221		1.65096	2.46416e-06	+	27	27	71.4	71.4	38.714	0	11.5245
P32929-3;P32929;P32929-2	Cystathionine gamma-lyase	CTH	-1.70648	0.00010162	+	-0.194646	0.587137		-1.53013	7.13813e-06	+	14	14	48.8	48.8	41.26	0	10.7476
Q06136;Q06136-2	3-ketodihydrosphingosine reductase	KDSR	-2.3376	0.000201915	+	-0.38336	0.542808		3.68433	2.25109e-08	+	6	6	26.2	26.2	36.187	0	9.16391
Q6NUQ1	RAD50-interacting protein 1	RINT1	-2.1218	6.19104e-05	+	0.628597	0.184424		3.74607	1.29013e-10	+	3	3	6.1	6.1	90.631	0	9.71513
Q9H1K0	Rabenosyn-5	RBSN	5.10274	3.16309e-09	+	NaN	1		5.15947	1.77566e-14	+	4	4	5.5	5.5	88.869	0	8.88852
O15270	Serine palmitoyltransferase 2	SPTLC2	3.10495	3.30777e-05	+	0.640496	0.175692		-0.527711	0.184538		14	13	29	27.8	62.924	0	9.68728
O75438	NADH dehydrogenase [ubiquinone] 1 beta subcomplex subunit 1	NDUFB1	-1.83653	0.000279089	+	-0.0266018	0.921656		0.131073	0.98435		3	3	34.5	34.5	6.9611	0	9.96922
P02545;P02545-6;P02545-3;P02545-2;P02545-5;P02545-4	Prelamin-A/C;Lamin-A/C	LMNA	1.65732	0.000137553	+	-0.369987	0.340297		0.316407	0.518269		33	33	50.3	50.3	74.139	0	10.8339
P07237	Protein disulfide-isomerase	P4HB	1.58756	1.40441e-05	+	0.618476	0.126322		-0.35732	0.258197		41	41	70.3	70.3	57.116	0	12.0477
P08123	Collagen alpha-2(I) chain	COL1A2	2.86025	7.37084e-07	+	0.678902	0.149607		NaN	1		31	31	31.6	31.6	129.31	0	9.87312
P11234;P11234-2;P11234-3	Ras-related protein Ral-B	RALB	-2.94313	4.85273e-08	+	0.475027	0.326959		0.398723	0.589495		5	5	22.3	22.3	23.408	0	9.67502
P49916-3;P49916;P49916-4;P49916-2	DNA ligase 3	LIG3	-2.4568	4.27957e-06	+	0.0437109	0.995468		0.183539	0.872086		10	10	11.8	11.8	102.69	0	9.63312
P78364	Polyhomeotic-like protein 1	PHC1	4.02501	4.30359e-06	+	NaN	1		NaN	1		3	3	6.4	6.4	105.53	0	8.63866
Q10589-2;Q10589	Bone marrow stromal antigen 2	BST2	-2.62184	3.8147e-05	+	-0.721941	0.273349		NaN	1		1	1	6	6	18.394	0	8.77092
Q6ZT62;Q6ZT62-2			3.03154	5.16096e-05	+	-0.0577144	0.877917		0.0957326	0.968125		4	0	7.8	0	73.599	0	9.38991
Q8NFD5-4;Q8NFD5;Q8NFD5-2;Q8NFD5-3	AT-rich interactive domain-containing protein 1B	ARID1B	-3.26493	4.96865e-07	+	NaN	1		-0.205702	0.623372		12	12	9	9	162.47	0	9.15506
Q99969	Retinoic acid receptor responder protein 2	RARRES2	-2.58165	4.87368e-05	+	NaN	1		NaN	1		4	4	38.7	38.7	18.617	0	8.55158
A6NC57-2;A6NC57	Ankyrin repeat domain-containing protein 62	ANKRD62	2.38477	0.00996799		-4.25422	2.40664e-18	+	5.75104	1.51305e-18	+	3	3	5.3	5.3	75.409	0.00075624	9.25847
P08670	Vimentin	VIM	0.680683	0.0676636		-1.99631	5.45927e-10	+	1.43343	4.31532e-05	+	40	38	80.3	76.6	53.651	0	12.0426
P21796	Voltage-dependent anion-selective channel protein 1	VDAC1	0.376171	0.325885		-1.0891	0.0006485	+	1.2243	0.000478091	+	24	24	88.7	88.7	30.772	0	11.7138
O15479	Melanoma-associated antigen B2	MAGEB2	NaN	1		3.02233	1.62811e-11	+	NaN	1		10	9	30.1	27.9	35.277	0	9.81973
O95571	Persulfide dioxygenase ETHE1, mitochondrial	ETHE1	0.989425	0.236353		2.17177	1.47855e-06	+	-0.0890414	0.698263		5	5	24	24	27.873	0	9.58493
P07203	Glutathione peroxidase 1	GPX1	1.16941	0.0541277		1.72316	2.36261e-05	+	-0.097702	0.612239		10	10	70	70	22.088	0	10.0583
P07910-2;P07910-4	Heterogeneous nuclear ribonucleoproteins C1/C2	HNRNPC	0.269991	0.491539		-1.14614	0.000335543	+	0.341853	0.330585		25	1	60.4	6.1	32.337	0	11.5925
P09012	U1 small nuclear ribonucleoprotein A	SNRPA	-0.524604	0.244684		-1.78757	4.28307e-05	+	1.1633	0.0440501		8	8	34	34	31.279	0	10.1385
P09493-10	Tropomyosin alpha-1 chain	TPM1	0.992406	0.0267625		-1.38588	0.000860831	+	0.648126	0.141912		21	1	54.9	5.6	32.865	0	10.9784
P09493-3;P09493-9;P09493-8;P09493-2;P09493-7	Tropomyosin alpha-1 chain	TPM1	1.11643	0.17311		-1.51025	0.000758701	+	NaN	1		2	2	9.9	9.9	32.876	0	9.644
P09651-2;P09651;P09651-3;Q32P51	Heterogeneous nuclear ribonucleoprotein A1;Heterogeneous nuclear ribonucleoprotein A1, N-terminally processed;Heterogeneous nuclear ribonucleoprotein A1-like 2	HNRNPA1;HNRNPA1L2	0.257149	0.514249		-1.06461	0.000852899	+	0.0873227	0.805582		22	20	75.9	75.9	34.196	0	11.9236
P10253	Lysosomal alpha-glucosidase;76 kDa lysosomal alpha-glucosidase;70 kDa lysosomal alpha-glucosidase	GAA	1.28942	0.0323101		1.55391	0.00063074	+	-0.557937	0.164035		13	13	20.6	20.6	105.32	0	9.82002
P11216	Glycogen phosphorylase, brain form	PYGB	0.275996	0.621537		1.46287	0.000127049	+	-0.469695	0.136795		30	23	39.9	31.8	96.695	0	10.8252
P11717	Cation-independent mannose-6-phosphate receptor	IGF2R	0.142609	0.862502		1.27899	0.000844321	+	-0.802097	0.0151514		77	77	36.1	36.1	274.37	0	11.0736
P12277	Creatine kinase B-type	CKB	-0.0327133	0.873681		-1.23639	0.000111442	+	-0.00127956	0.993942		15	15	56.4	56.4	42.644	0	11.1075
P13796	Plastin-2	LCP1	NaN	1		2.04749	1.64433e-06	+	NaN	1		24	24	49	49	70.288	0	10.3423
P14618-2	Pyruvate kinase PKM	PKM	-0.00904517	0.67095		-1.96228	5.14658e-05	+	-1.66831	0.00195371		2	2	4	4	58.061	0	9.27932
P18669	Phosphoglycerate mutase 1	PGAM1	0.189793	0.641665		1.53176	0.000116327	+	-0.0922299	0.768391		19	19	78.3	78.3	28.804	0	11.8653
P20908;P20908-2	Collagen alpha-1(V) chain	COL5A1	1.10387	0.178736		-2.29016	2.36472e-06	+	NaN	1		13	11	8.5	7.6	183.56	0	9.44138
P23526;P23526-2	Adenosylhomocysteinase	AHCY	0.735235	0.0478626		1.45008	0.00026657	+	0.278804	0.427837		26	26	53.5	53.5	47.716	0	11.7786
P26038	Moesin	MSN	0.177914	0.665438		-1.2162	0.000143514	+	0.286382	0.415336		38	36	58.8	54.9	67.819	0	11.6623
P29144	Tripeptidyl-peptidase 2	TPP2	-0.387142	0.316817		1.30234	0.000672366	+	-0.016867	0.836753		43	43	42.2	42.2	138.35	0	10.7933
P31431-2;P31431	Syndecan-4	SDC4	1.05578	0.346762		-2.51841	0.000234762	+	NaN	1		6	6	42.5	42.5	16.545	0	8.99816
P37108	Signal recognition particle 14 kDa protein	SRP14	-0.155711	0.62072		-1.79847	1.71883e-05	+	-0.333722	0.270051		9	9	42.6	42.6	14.57	0	10.8625
P42336	Phosphatidylinositol 4,5-bisphosphate 3-kinase catalytic subunit alpha isoform	PIK3CA	NaN	1		-1.52441	0.000504454	+	-0.36749	0.335653		4	4	4.6	4.6	124.28	0.0014634	10.3288
P45880;P45880-2;P45880-1	Voltage-dependent anion-selective channel protein 2	VDAC2	0.559664	0.13583		-1.10348	0.000550771	+	0.314452	0.370951		18	18	68.7	68.7	31.566	0	11.6665
P48681	Nestin	NES	0.122209	0.781109		-1.74051	6.05134e-08	+	1.09593	0.00177084		81	81	51.6	51.6	177.44	0	11.4533
P49458	Signal recognition particle 9 kDa protein	SRP9	0.0270125	0.924176		-1.90287	5.54414e-06	+	-0.261039	0.369607		8	8	72.1	72.1	10.112	0	10.7815
P61570;Q902F8;Q69384;Q9UKH3;Q902F9;O71037;Q69383;P61579;P61575;P61574;P61573;P61572;P61565	Endogenous retrovirus group K member 25 Env polyprotein;Surface protein;Transmembrane protein;Endogenous retrovirus group K member 8 Env polyprotein;Surface protein;Transmembrane protein;Endogenous retrovirus group K member 6 Env polyprotein;Surface protein;Transmembrane protein;Endogenous retrovirus group K member 9 Env polyprotein;Surface protein;Transmembrane protein;Endogenous retrovirus grou…	ERVK-25;ERVK-8;ERVK-6;ERVK-9;HERVK_113;ERVK-19;ERVK-21	NaN	1		2.04886	5.72257e-06	+	-0.673375	0.101256		8	8	10.7	10.7	74.891	0	9.57697
P62805	Histone H4	HIST1H4A	-0.873159	0.00935003		-1.18765	0.000203945	+	0.309125	0.37914		10	10	56.3	56.3	11.367	0	11.175
P63130;Q9YNA8;Q7LDI9;P63126;P62684;P63128;P62685;P63145;P62683;P87889	Endogenous retrovirus group K member 7 Gag polyprotein;Endogenous retrovirus group K member 19 Gag polyprotein;Endogenous retrovirus group K member 6 Gag polyprotein;Endogenous retrovirus group K member 9 Gag polyprotein;Endogenous retrovirus group K member 113 Gag polyprotein;Endogenous retrovirus group K member 9 Pol protein;Protease;Reverse transcriptase/ribonuclease H;Endogenous retrovirus gr…	ERVK-7;ERVK-19;ERVK-6;ERVK-9;HERVK_113;ERVK-8;ERVK-24;ERVK-21;ERVK-10	NaN	1		1.88095	3.22439e-05	+	NaN	1		12	8	20.6	13.5	74.11	0	9.57751
P82921	28S ribosomal protein S21, mitochondrial	MRPS21	0.0294175	0.838026		1.91115	0.000181425	+	0.803192	0.256628		3	3	40.2	40.2	10.688	0	9.36998
Q01581	Hydroxymethylglutaryl-CoA synthase, cytoplasmic	HMGCS1	-0.419912	0.237283		-1.50327	0.000601083	+	1.39936	0.0011733		17	17	36.3	36.3	57.293	0	10.5349
Q01628;P13164;Q01629	Interferon-induced transmembrane protein 3;Interferon-induced transmembrane protein 1;Interferon-induced transmembrane protein 2	IFITM3;IFITM1;IFITM2	-1.23923	0.0121028		-2.99308	8.77037e-12	+	0.172941	0.919953		3	3	31.6	31.6	14.632	0	10.155
Q02388-2;Q02388	Collagen alpha-1(VII) chain	COL7A1	NaN	1		2.53087	5.07692e-05	+	NaN	1		25	25	12.7	12.7	292.26	0	9.10884
Q14527;Q14527-2	Helicase-like transcription factor	HLTF	1.04692	0.0878904		2.11407	2.03636e-07	+	-0.759438	0.0412372		19	19	21.9	21.9	113.93	0	9.96378
Q14573	Inositol 1,4,5-trisphosphate receptor type 3	ITPR3	-1.15316	0.0189227		1.40621	0.000576803	+	-0.0811759	0.639382		28	28	11.6	11.6	304.1	0	10.1596
Q16698-2;Q16698	2,4-dienoyl-CoA reductase, mitochondrial	DECR1	-0.0360461	0.807765		2.17542	8.89408e-08	+	0.403723	0.584856		9	9	34.4	34.4	34.994	0	10.1563
Q16831	Uridine phosphorylase 1	UPP1	0.469469	0.452661		2.51518	3.52688e-09	+	0.965396	0.0296161		18	18	67.4	67.4	33.934	0	10.5282
Q5BKZ1-3;Q5BKZ1	DBIRD complex subunit ZNF326	ZNF326	NaN	1		-2.40958	0.000428529	+	NaN	1		2	2	7.2	7.2	43.1	0	8.31175
Q5T200-2;Q5T200	Zinc finger CCCH domain-containing protein 13	ZC3H13	NaN	1		2.36501	0.000155412	+	NaN	1		1	1	0.7	0.7	184.87	0.0071003	9.12176
Q5VZL5-2;Q5VZL5-4;Q5VZL5;Q5VZL5-3	Zinc finger MYM-type protein 4	ZMYM4	0.762265	0.173505		2.79703	4.85882e-11	+	0.0951178	0.976707		10	9	9	8.4	163.19	0	10.3528
Q69YN4-3;Q69YN4;Q69YN4-2;Q69YN4-4	Protein virilizer homolog	KIAA1429	-1.4775	0.00309789		2.31049	1.32656e-08	+	0.683553	0.277097		8	8	4.8	4.8	201.05	0	9.99857
Q6PIU2;Q6PIU2-2;Q6PIU2-3	Neutral cholesterol ester hydrolase 1	NCEH1	NaN	1		1.58536	0.000101852	+	0.659819	0.297868		10	10	28.7	28.7	45.807	0	10.0324
Q6UW63	KDEL motif-containing protein 1	KDELC1	0.14106	0.994289		1.9056	0.00018952	+	NaN	1		9	9	18.1	18.1	58.042	0	9.43516
Q8IYF3-3;Q8IYF3	Testis-expressed sequence 11 protein	TEX11	NaN	1		2.09133	0.000846704	+	NaN	1		9	9	10.6	10.6	106.69	0	8.99264
Q8N9W6;Q8N9W6-4;Q8N9W6-3;Q8N9W6-2	Protein boule-like	BOLL	NaN	1		-3.3749	9.11773e-07	+	NaN	1		1	1	5.7	5.7	31.301	0.0077378	8.95874
Q8NBQ5	Estradiol 17-beta-dehydrogenase 11	HSD17B11	-0.78498	0.0457737		1.46362	0.00033768	+	0.588133	0.366771		11	11	41.7	41.7	32.935	0	10.2123
Q8NE09-3;Q8NE09	Regulator of G-protein signaling 22	RGS22	1.43888	0.157803		-3.29384	1.64117e-06	+	NaN	1		3	3	2.4	2.4	145.77	0.0035071	9.11667
Q8WWM7;Q8WWM7-6;Q8WWM7-8;Q8WWM7-5;Q8WWM7-4;Q8WWM7-9;Q8WWM7-2;Q8WWM7-3;Q8WWM7-7	Ataxin-2-like protein	ATXN2L	0.0858326	0.970664		-1.64242	8.38288e-05	+	-0.35723	0.242207		34	32	35.3	34.5	113.37	0	10.9155
Q8WY07	Cationic amino acid transporter 3	SLC7A3	0.0732718	0.970132		-1.60718	0.00023087	+	NaN	1		6	6	12.8	12.8	67.168	0	9.9151
Q96AB3;Q96AB3-2;Q96AB3-3	Isochorismatase domain-containing protein 2, mitochondrial	ISOC2	NaN	1		-1.63631	0.000719092	+	-0.443801	0.36002		3	3	33.2	33.2	22.337	0	9.51259
Q96KR1	Zinc finger RNA-binding protein	ZFR	-0.462929	0.282668		-1.70519	0.000150311	+	-0.224287	0.498251		12	12	15.6	15.6	117.01	0	9.55733
Q96Q11-2;Q96Q11	CCA tRNA nucleotidyltransferase 1, mitochondrial	TRNT1	NaN	1		1.77147	9.24359e-05	+	0.918157	0.14612		13	13	31.2	31.2	47.828	0	9.82969
Q96SN8-4;Q96SN8-3;Q96SN8;Q96SN8-2	CDK5 regulatory subunit-associated protein 2	CDK5RAP2	NaN	1		-3.21045	2.96342e-06	+	-0.107286	0.727237		4	4	2	2	206.32	0.0051044	8.94174
Q9H3G5	Probable serine carboxypeptidase CPVL	CPVL	-0.0296028	0.75676		1.98392	3.45604e-06	+	1.27648	0.003258		12	12	29.4	29.4	54.163	0	10.3957
Q9H993	Protein-glutamate O-methyltransferase	ARMT1	0.0496307	0.939004		2.36312	2.37038e-09	+	-0.737513	0.0198104		22	22	53.3	53.3	51.172	0	11.3753
Q9HDC9;Q9HDC9-2	Adipocyte plasma membrane-associated protein	APMAP	0.177849	0.796515		1.36225	0.00036856	+	0.336112	0.487126		20	20	52.4	52.4	46.48	0	10.881
Q9NR12;Q9NR12-3;Q9NR12-5;Q9NR12-6;Q9NR12-4;Q9NR12-2	PDZ and LIM domain protein 7	PDLIM7	1.04928	0.204764		-1.73044	0.00012038	+	NaN	1		6	6	14.4	14.4	49.844	0	9.60555
Q9NV23;Q9NV23-2	S-acyl fatty acid synthase thioesterase, medium chain	OLAH	NaN	1		2.76778	9.1034e-06	+	NaN	1		3	3	12.8	12.8	29.931	0	8.41637
Q9NVJ2	ADP-ribosylation factor-like protein 8B	ARL8B	0.370053	0.471735		1.98022	1.7628e-07	+	0.769937	0.0765922		10	3	56.5	16.1	21.539	0	10.7712
Q9NX02-5;Q9NX02;Q9NX02-2;Q9NX02-4;Q9NX02-3	NACHT, LRR and PYD domains-containing protein 2	NLRP2	NaN	1		2.12736	1.92898e-08	+	-0.266679	0.361153		50	42	50.2	42.9	117.88	0	11.0826
Q9NXZ2	Probable ATP-dependent RNA helicase DDX43	DDX43	NaN	1		3.35961	6.65774e-08	+	NaN	1		3	3	5.2	5.2	72.843	0.0014709	8.50926
Q9UBC3-7;Q9UBC3-8;Q9UBC3-3;Q9UBC3-2;Q9UBC3-6;Q9UBC3;Q9UBC3-4;Q9UBC3-5	DNA (cytosine-5)-methyltransferase 3B	DNMT3B	NaN	1		-3.14267	4.74207e-06	+	-1.87234	0.00698664		4	4	6.6	6.6	77.718	0	8.35757
Q9UGT4	Sushi domain-containing protein 2	SUSD2	NaN	1		1.7726	0.000521095	+	NaN	1		5	5	7.4	7.4	90.207	0	9.23088
Q9UK22	F-box only protein 2	FBXO2	NaN	1		-1.51848	0.000711035	+	0.0926412	0.999123		4	4	19.6	19.6	33.327	0	9.55778
Q9UNN8	Endothelial protein C receptor	PROCR	-0.114379	0.695926		1.54516	0.000678136	+	1.78448	0.00290664		4	4	18.5	18.5	26.671	0	9.79713
Q9UPW5;Q9UPW5-2;Q9UPW5-3	Cytosolic carboxypeptidase 1	AGTPBP1	NaN	1		3.07719	3.40006e-14	+	0.660876	0.296921		4	4	5.4	5.4	138.45	0	10.0679
Q9Y6Q5;Q9Y6Q5-2	AP-1 complex subunit mu-2	AP1M2	0.230643	0.805669		1.56084	0.000595394	+	0.309256	0.702332		14	10	40	31.4	48.108	0	9.81807
A5A3E0	POTE ankyrin domain family member F	POTEF	NaN	1		0.707312	0.108273		3.0145	4.90158e-13	+	1	1	1.7	1.7	121.44	0	10.5474
M5A8F1	Suppressyn	ERVH48-1	NaN	1		0.876493	0.0894584		3.18799	1.40939e-06	+	5	5	33.8	33.8	18.128	0	9.38231
O00767	Acyl-CoA desaturase	SCD	1.227	0.129178		0.0316775	0.983515		2.25338	0.000143342	+	5	5	24.8	24.8	41.522	0	9.57375
O14618	Copper chaperone for superoxide dismutase	CCS	-0.0856498	0.683471		-0.0474888	0.847356		-1.74309	8.52374e-05	+	4	4	20.4	20.4	29.04	0	9.66915
O94760;O94760-2	N(G),N(G)-dimethylarginine dimethylaminohydrolase 1	DDAH1	0.247628	0.782234		0.284393	0.50731		-2.31269	1.67697e-08	+	9	9	37.5	37.5	31.121	0	10.0214
O94925-3;O94925	Glutaminase kidney isoform, mitochondrial	GLS	-0.607683	0.137971		0.032929	0.991954		1.63408	9.0793e-05	+	18	18	42.3	42.3	65.459	0	10.9091
P00966	Argininosuccinate synthase	ASS1	-1.14542	0.00782499		0.657478	0.0954721		-1.92621	2.01544e-08	+	21	21	54.4	54.4	46.53	0	10.8861
P04035;P04035-3;P04035-2	3-hydroxy-3-methylglutaryl-coenzyme A reductase	HMGCR	NaN	1		-1.08021	0.107289		2.53132	0.000272416	+	11	11	14.6	14.6	97.475	0	8.69653
P04181	Ornithine aminotransferase, mitochondrial;Ornithine aminotransferase, hepatic form;Ornithine aminotransferase, renal form	OAT	1.31284	0.000342249		1.30818	0.00102138		2.23111	1.91926e-10	+	25	8	66.7	21	48.534	0	11.4781
P08236-3;P08236;P08236-2	Beta-glucuronidase	GUSB	1.4499	0.0151942		0.989829	0.0159208		-1.4139	0.000372934	+	10	10	18.6	18.6	58.345	0	9.92539
P09211	Glutathione S-transferase P	GSTP1	-0.236217	0.453375		0.914729	0.0224336		-1.19825	0.000154804	+	14	14	70.5	70.5	23.356	0	12.1261
P09455;P09455-2;P09455-3	Retinol-binding protein 1	RBP1	NaN	1		1.30337	0.0110183		-2.11355	0.000100025	+	7	7	59.3	59.3	15.85	0	9.48565
P27105	Erythrocyte band 7 integral membrane protein	STOM	-0.142035	0.64199		0.536885	0.179253		2.4375	3.4941e-09	+	11	11	44.4	44.4	31.73	0	10.7345
P29966	Myristoylated alanine-rich C-kinase substrate	MARCKS	-1.19831	0.00551663		-0.521043	0.191111		-2.44286	1.51481e-12	+	13	13	55.7	55.7	31.554	0	10.6803
P32004-3;P32004-2;P32004	Neural cell adhesion molecule L1	L1CAM	1.02545	0.095272		0.168769	0.773153		-1.81995	4.24446e-05	+	20	20	18	18	138.91	0	9.86481
P37268;P37268-2;P37268-5;P37268-3;P37268-4	Squalene synthase	FDFT1	-0.753361	0.0715424		-0.906264	0.0360082		1.83542	1.55639e-05	+	20	20	57.3	57.3	48.115	0	10.5957
P45974-2;P45974	Ubiquitin carboxyl-terminal hydrolase 5	USP5	0.267596	0.495733		0.261708	0.534903		-1.21839	0.000119688	+	35	33	50.4	49.2	93.307	0	11.18
P46087;P46087-4;P46087-2;P46087-3	Probable 28S rRNA (cytosine(4447)-C(5))-methyltransferase	NOP2	-0.110262	0.692531		-0.625052	0.120936		-1.16492	0.000548768	+	26	26	37.6	37.6	89.301	0	10.7878
P46939;P46939-2	Utrophin	UTRN	0.423202	0.512734		0.311182	0.506668		-1.57668	0.000391899	+	85	83	30.5	30.1	394.46	0	10.2591
P48735;P48735-2	Isocitrate dehydrogenase [NADP], mitochondrial	IDH2	-0.0414171	0.806576		-0.337764	0.379876		-1.27175	0.000171181	+	22	22	46.9	46.9	50.909	0	10.8901
P51178;P51178-2	1-phosphatidylinositol 4,5-bisphosphate phosphodiesterase delta-1	PLCD1	1.65949	0.0336764		NaN	1		-1.60146	0.000287908	+	10	10	19	19	85.664	0	9.61754
P51946	Cyclin-H	CCNH	NaN	1		-0.103953	0.836132		3.35868	9.22338e-07	+	2	2	8.7	8.7	37.643	0.0021781	8.91125
P60174-1;P60174;P60174-4	Triosephosphate isomerase	TPI1	-0.270521	0.395663		0.725494	0.0716702		-1.15553	0.000263797	+	22	22	91.6	91.6	26.669	0	12.3994
Q06210-2;Q06210	Glutamine--fructose-6-phosphate aminotransferase [isomerizing] 1	GFPT1	-1.10769	0.00103855		-0.463021	0.138414		-1.13265	0.000348489	+	42	36	67.5	57.6	76.758	0	11.4958
Q12791-2			NaN	1		NaN	1		2.18727	0.00022778	+	1	1	1.1	1.1	135.49	0.0081577	9.59171
Q12846;Q12846-2	Syntaxin-4	STX4	-0.172359	0.574839		0.144276	0.815831		2.57623	1.24071e-05	+	8	8	31.3	31.3	34.18	0	9.69286
Q13268;Q13268-2	Dehydrogenase/reductase SDR family member 2, mitochondrial	DHRS2	NaN	1		NaN	1		2.18041	6.9377e-05	+	10	10	52.5	52.5	29.926	0	10.1421
Q14571	Inositol 1,4,5-trisphosphate receptor type 2	ITPR2	0.458172	0.466952		0.103313	0.865215		-1.64462	0.000223719	+	85	78	37.5	35.3	308.06	0	10.4134
Q14894	Ketimine reductase mu-crystallin	CRYM	1.9981	0.0356475		1.48207	0.00378728		-2.54397	3.20134e-06	+	4	4	17.2	17.2	33.775	0	9.24783
Q14978;Q14978-3;Q14978-2	Nucleolar and coiled-body phosphoprotein 1	NOLC1	NaN	1		0.525683	0.207373		1.90235	0.000579009	+	12	12	15.9	15.9	73.602	0	10.0768
Q15652-3;Q15652;Q15652-2	Probable JmjC domain-containing histone demethylation protein 2C	JMJD1C	-1.50243	0.0112136		-0.33948	0.585422		2.34093	0.000442614	+	6	6	3.4	3.4	263.15	0	9.12827
Q16445	Gamma-aminobutyric acid receptor subunit alpha-6	GABRA6	NaN	1		NaN	1		2.49718	0.000333335	+	1	1	3.1	3.1	51.024	0.0068729	8.66796
Q6DN90-2;Q6DN90	IQ motif and SEC7 domain-containing protein 1	IQSEC1	NaN	1		NaN	1		2.40735	0.00055993	+	3	2	4.3	3.3	94.913	0	8.80208
Q7L5Y9-3;Q7L5Y9-2;Q7L5Y9	Macrophage erythroblast attacher	MAEA	NaN	1		NaN	1		5.1089	6.42473e-15	+	3	3	9	9	40.409	0.006656	9.25083
Q8N5M9	Protein jagunal homolog 1	JAGN1	0.643856	0.324426		1.33341	0.00110653		2.45631	6.44104e-06	+	4	4	17.5	17.5	21.125	0	10.0487
Q8NCE2;Q8NCE2-2;Q8NCE2-3	Myotubularin-related protein 14	MTMR14	NaN	1		0.905833	0.050739		2.25203	0.000144718	+	8	8	18.8	18.8	72.203	0	9.6642
Q8NFW8;Q8NFW8-2	N-acylneuraminate cytidylyltransferase	CMAS	0.315334	0.667309		-0.100085	0.767954		-1.7843	6.6371e-05	+	12	12	33.2	33.2	48.379	0	10.457
Q92626	Peroxidasin homolog	PXDN	-0.571171	0.210915		0.366645	0.462118		-1.59255	0.000309926	+	28	28	24.6	24.6	165.27	0	9.81123
Q96BW9-3;Q96BW9;Q96BW9-2	Phosphatidate cytidylyltransferase, mitochondrial	TAMM41	1.21301	0.0214398		0.730697	0.096591		3.23444	7.82662e-15	+	16	16	58.2	58.2	38.078	0	10.4725
Q96M96	FYVE, RhoGEF and PH domain-containing protein 4	FGD4	NaN	1		0.549594	0.250661		-1.96284	1.08404e-05	+	17	17	28.3	28.3	86.625	0	9.77538
Q9BV44	THUMP domain-containing protein 3	THUMPD3	1.44631	0.0154662		1.08683	0.0080244		2.04248	0.000205651	+	15	15	32.5	32.5	57.002	0	10.1223
Q9H0R4-2;Q9H0R4	Haloacid dehalogenase-like hydrolase domain-containing protein 2	HDHD2	-0.245861	0.489686		-0.165581	0.653567		-1.50987	0.000603938	+	5	5	49.1	49.1	18.533	0	9.76793
Q9H9Z2	Protein lin-28 homolog A	LIN28A	-0.719257	0.0313838		-0.826449	0.00928628		1.32121	0.000163588	+	15	14	78.9	73.2	22.743	0	11.2952
Q9HAU0;Q9HAU0-2;Q9HAU0-4;Q9HAU0-6;Q9HAU0-5;Q9HAU0-8;Q9HAU0-3	Pleckstrin homology domain-containing family A member 5	PLEKHA5	-0.162081	0.610918		-0.444818	0.258979		-1.57774	3.75868e-06	+	43	43	49.5	49.5	127.46	0	10.7275
Q9NR23	Growth/differentiation factor 3	GDF3	1.20078	0.00661523		1.20145	0.0017515		-1.71042	5.73714e-07	+	12	12	35.2	35.2	41.387	0	10.9515
Q9NY33-4;Q9NY33	Dipeptidyl peptidase 3	DPP3	0.236996	0.689178		0.0345707	0.995021		-1.19872	0.000383162	+	22	22	42.1	42.1	79.306	0	10.6322
Q9P2K5-2;Q9P2K5	Myelin expression factor 2	MYEF2	NaN	1		0.499021	0.214503		-1.57565	3.86753e-06	+	5	5	8.2	8.2	61.929	0	10.6777
Q9P2T1-2;Q9P2T1;Q9P2T1-3	GMP reductase 2	GMPR2	1.43516	0.159153		0.49648	0.34361		3.30757	5.48082e-07	+	6	6	14.8	14.8	39.804	0	9.20088
Q9UKA9;Q9UKA9-2;Q9UKA9-4;Q9UKA9-3;Q9UKA9-5;Q9UKA9-6	Polypyrimidine tract-binding protein 2	PTBP2	-0.895314	0.0248328		-1.12851	0.009401		-1.944	1.68797e-06	+	14	14	39.7	39.7	57.49	0	10.1871
Q9Y4L1;Q9Y4L1-2	Hypoxia up-regulated protein 1	HYOU1	-0.494983	0.133341		-0.206827	0.488642		-1.1593	0.000251839	+	56	55	59.9	59.2	111.33	0	11.8903
P0DPI2;A0A0B4J2D5;P0DPI2-2;A0A0B4J2D5-2			-0.369383	0.335961		0.56609	0.155154		-0.29389	0.322078		11	11	55.6	55.6	28.17	0	10.9477
A0A0B4J2F0		PIGBOS1	NaN	1		NaN	1		NaN	1		1	1	18.5	18.5	6.3133	0.009689	7.42878
A0AV96-2;A0AV96	RNA-binding protein 47	RBM47	NaN	1		-0.409393	0.518277		NaN	1		2	2	7.8	7.8	56.919	0.009901	8.6783
A0AVT1;A0AVT1-2	Ubiquitin-like modifier-activating enzyme 6	UBA6	0.394999	0.435628		0.269304	0.572446		-0.0425105	0.788184		34	34	39.3	39.3	117.97	0	10.6152
A0FGR8-2;A0FGR8;A0FGR8-6;A0FGR8-4	Extended synaptotagmin-2	ESYT2	-0.615994	0.181724		0.276748	0.519515		0.124891	0.993877		14	14	20.7	20.7	98.9	0	9.96308
A0MZ66-8;A0MZ66-4;A0MZ66-5;A0MZ66-6;A0MZ66;A0MZ66-3;A0MZ66-2	Shootin-1	KIAA1598	NaN	1		NaN	1		0.359527	0.654118		9	9	19.9	19.9	56.376	0	9.44567
A1L0T0	Acetolactate synthase-like protein	ILVBL	0.0850168	0.957219		-0.0674696	0.848508		-0.0438838	0.702387		17	17	34.5	34.5	67.867	0	10.2399
A1L170;A1L170-2	Uncharacterized protein C1orf226	C1orf226	NaN	1		NaN	1		-0.818915	0.195066		2	2	9.6	9.6	29.057	0.0053253	7.83811
A1X283	SH3 and PX domain-containing protein 2B	SH3PXD2B	-0.796016	0.0963367		0.398249	0.451525		-0.45506	0.349588		11	10	12.3	11.4	101.58	0	9.4964
A2RRP1;A2RRP1-2	Neuroblastoma-amplified sequence	NBAS	0.399116	0.721658		0.318256	0.531298		-0.0231033	0.805307		33	33	17.4	17.4	268.57	0	9.76293
A3KMH1-3;A3KMH1;A3KMH1-2	von Willebrand factor A domain-containing protein 8	VWA8	0.0927488	0.926286		0.0878713	0.889195		-0.224213	0.600237		11	11	6.9	6.9	210.92	0	9.48999
A3KN83-3;A3KN83-2;A3KN83;A3KN83-4	Protein strawberry notch homolog 1	SBNO1	NaN	1		-0.050723	0.889204		0.630405	0.385888		18	18	16.2	16.2	154.06	0	9.28841
A4D161-3;A4D161-2;A4D161	Protein FAM221A	FAM221A	NaN	1		NaN	1		NaN	1		1	1	8.8	8.8	22.617	0.0012312	7.93467
A4D1E9;A4D1E9-2	GTP-binding protein 10	GTPBP10	0.00705191	0.687618		0.421048	0.535258		1.32142	0.0739497		5	5	12.7	12.7	42.932	0	9.03165
A4D1S0-2;A4D1S0	Killer cell lectin-like receptor subfamily G member 2	KLRG2	NaN	1		0.430781	0.413824		NaN	1		8	8	27.1	27.1	32.212	0	9.29901
A5YKK6;A5YKK6-2;A5YKK6-3;A5YKK6-4	CCR4-NOT transcription complex subunit 1	CNOT1	-0.309806	0.405482		-0.00881295	0.91413		-0.336369	0.26681		83	83	42.9	42.9	266.94	0	11.0758
Q9GZQ8;A6NCE7;Q9H492;Q9H492-2	Microtubule-associated proteins 1A/1B light chain 3B;Microtubule-associated proteins 1A/1B light chain 3 beta 2;Microtubule-associated proteins 1A/1B light chain 3A	MAP1LC3B;MAP1LC3B2;MAP1LC3A	-0.546003	0.228722		NaN	1		-0.712748	0.0532504		3	3	22.4	22.4	14.688	0	9.9621
A6NDG6	Phosphoglycolate phosphatase	PGP	-0.612351	0.180779		-1.04077	0.0188536		-0.0338649	0.787525		9	9	33	33	34.006	0	9.70744
A6NDU8	UPF0600 protein C5orf51	C5orf51	0.276905	0.853354		NaN	1		0.0265876	0.938482		3	3	17.7	17.7	33.62	0	9.37524
A6NED2	RCC1 domain-containing protein 1	RCCD1	NaN	1		NaN	1		NaN	1		1	1	3.5	3.5	40.078	0.0012294	8.45834
A6NHQ2	rRNA/tRNA 2-O-methyltransferase fibrillarin-like protein 1	FBLL1	-0.518835	0.249117		-0.010207	0.911162		NaN	1		2	2	7.2	7.2	34.803	0	9.7984
A6NHR9;A6NHR9-2	Structural maintenance of chromosomes flexible hinge domain-containing protein 1	SMCHD1	-0.892851	0.0633337		-0.0566343	0.867801		0.122542	0.997498		37	37	22.2	22.2	226.37	0	9.94426
A6NIH7	Protein unc-119 homolog B	UNC119B	-0.819037	0.116441		-0.767655	0.108362		-0.244567	0.575257		2	1	10.4	6.8	28.136	0	9.18156
A6NKT7	RanBP2-like and GRIP domain-containing protein 3	RGPD3	-0.315199	0.416033		-0.262317	0.567276		0.54786	0.459664		2	1	1.6	0.9	197.48	0	9.4962
A6ZKI3	Protein FAM127A	FAM127A	NaN	1		NaN	1		NaN	1		1	1	10.6	10.6	13.171	0.0077431	8.05725
A7KAX9;A7KAX9-2	Rho GTPase-activating protein 32	ARHGAP32	NaN	1		NaN	1		-1.47065	0.0305437		2	2	1.5	1.5	230.53	0.0053315	8.38238
Q96FC9-4;Q96FC9-3;Q96FC9-2;A8MPP1;Q96FC9	Probable ATP-dependent RNA helicase DDX11;Putative ATP-dependent RNA helicase DDX11-like protein 8	DDX11;DDX11L8	NaN	1		0.419107	0.537338		NaN	1		2	1	3.6	1.9	96.127	0	7.97051
A8MTT3	Protein CEBPZOS	CEBPZOS	NaN	1		NaN	1		0.621	0.4752		3	3	23.8	23.8	9.3358	0	8.55948
P62308;A8MWD9	Small nuclear ribonucleoprotein G;Putative small nuclear ribonucleoprotein G-like protein 15	SNRPG;SNRPGP15	NaN	1		NaN	1		0.245113	0.8104		3	3	26.3	26.3	8.496	0	10.1249
B7ZAQ6-2;B7ZAQ6-3;P0CG08;B7ZAQ6	Golgi pH regulator A;Golgi pH regulator B	GPR89A;GPR89B	0.318362	0.808017		-0.0897694	0.826518		-0.142576	0.704987		5	5	17.6	17.6	38.484	0	9.4115
C9JLW8	Protein FAM195B	FAM195B	NaN	1		NaN	1		-0.186754	0.649435		2	2	22.7	22.7	10.92	0.00076394	8.47191
Q13765;E9PAV3-2;E9PAV3	Nascent polypeptide-associated complex subunit alpha;Nascent polypeptide-associated complex subunit alpha, muscle-specific form	NACA	0.282667	0.469661		-0.307835	0.31555		0.17365	0.62227		6	4	29.8	22.8	23.384	0	11.3487
E9PRG8	Uncharacterized protein C11orf98	C11orf98	-0.143916	0.655272		-0.122916	0.751428		-0.104179	0.601741		2	2	17.2	17.2	13.798	0	9.92948
L0R6Q1		SLC35A4	1.1065	0.0697952		0.327572	0.441296		0.770321	0.209668		7	7	58.3	58.3	11.133	0	10.0686
O00116	Alkyldihydroxyacetonephosphate synthase, peroxisomal	AGPS	0.463529	0.345041		0.0382319	0.997864		1.02184	0.0165952		25	25	56.7	56.7	72.911	0	10.7381
O00139-2;O00139-1;O00139-5;O00139;O00139-4	Kinesin-like protein KIF2A	KIF2A	0.287354	0.841874		-0.573537	0.182111		0.656663	0.320542		11	11	16.7	16.7	75.042	0	9.77713
O00148;O00148-2;O00148-3	ATP-dependent RNA helicase DDX39A	DDX39A	0.256665	0.769844		0.48138	0.319925		0.60065	0.354073		6	6	21.8	21.8	49.129	0	9.90742
O00151	PDZ and LIM domain protein 1	PDLIM1	1.77955	0.00254804		0.276415	0.52005		NaN	1		17	17	76.3	76.3	36.071	0	10.0658
O00154-4;O00154-6;O00154-7;O00154;O00154-5;O00154-2;O00154-3	Cytosolic acyl coenzyme A thioester hydrolase	ACOT7	0.0298416	0.98275		0.706946	0.0794325		0.00711869	0.98635		17	17	50.3	50.3	37.419	0	11.1101
O00159-3;O00159-2;O00159	Unconventional myosin-Ic	MYO1C	0.394843	0.589314		0.104729	0.827489		0.0924593	0.94739		20	20	24.1	24.1	119.63	0	9.91984
O00161;O00161-2	Synaptosomal-associated protein 23	SNAP23	0.450169	0.522935		-0.33859	0.420337		-0.0140867	0.754269		12	12	71.6	71.6	23.354	0	10.1164
O00165-5;O00165;O00165-2;O00165-3	HCLS1-associated protein X-1	HAX1	NaN	1		-0.475776	0.261823		-0.375029	0.317311		8	8	24.2	24.2	26.099	0	9.64038
O00170	AH receptor-interacting protein	AIP	0.0805212	0.90914		0.378455	0.446032		-0.588699	0.14498		6	6	24.5	24.5	37.636	0	9.73856
O00178	GTP-binding protein 1	GTPBP1	0.229866	0.905379		-0.237862	0.544715		-0.554425	0.166325		9	9	16.6	16.6	72.453	0	9.75639
O00186	Syntaxin-binding protein 3	STXBP3	-0.191724	0.55174		-0.29925	0.459942		0.391328	0.5985		11	11	19.6	19.6	67.764	0	9.70253
O00193	Small acidic protein	SMAP	-0.655758	0.158437		-0.0901362	0.808452		-0.000582419	0.77817		3	3	23.5	23.5	20.332	0	10.0772
O00203-3;O00203	AP-3 complex subunit beta-1	AP3B1	0.397474	0.432134		0.570034	0.152097		-0.111516	0.635525		31	31	34	34	116.19	0	10.6891
O00217	NADH dehydrogenase [ubiquinone] iron-sulfur protein 8, mitochondrial	NDUFS8	-0.192194	0.591014		-0.311144	0.457119		-0.0273804	0.730969		7	7	43.8	43.8	23.705	0	9.98839
O00231;O00231-2	26S proteasome non-ATPase regulatory subunit 11	PSMD11	0.48653	0.197536		0.214696	0.616471		0.0762072	0.830244		26	26	69.9	69.9	47.463	0	11.3531
O00232;O00232-2	26S proteasome non-ATPase regulatory subunit 12	PSMD12	0.205017	0.746593		0.130187	0.802701		0.166805	0.783323		22	22	50.2	50.2	52.904	0	10.9981
O00233;O00233-2	26S proteasome non-ATPase regulatory subunit 9	PSMD9	NaN	1		0.189413	0.668852		0.105747	0.97194		8	8	36.3	36.3	24.682	0	9.95766
O00264;O00264-2	Membrane-associated progesterone receptor component 1	PGRMC1	-0.572008	0.0845862		0.366125	0.375427		-0.064833	0.835181		12	11	62.1	57.4	21.671	0	11.3562
O00267-2;O00267	Transcription elongation factor SPT5	SUPT5H	-0.119423	0.688918		0.537334	0.19716		0.289392	0.744843		21	21	25.5	25.5	120.5	0	10.1615
O00273;O00273-2	DNA fragmentation factor subunit alpha	DFFA	0.811523	0.0750164		0.587099	0.139399		-0.106116	0.646465		14	14	47.7	47.7	36.521	0	10.6511
O00299	Chloride intracellular channel protein 1	CLIC1	0.262794	0.504199		0.260802	0.536423		0.111146	0.753402		15	15	82.6	82.6	26.922	0	11.2859
O00303	Eukaryotic translation initiation factor 3 subunit F	EIF3F	0.136979	0.873147		0.186626	0.688008		0.456297	0.320732		10	10	30.8	30.8	37.563	0	10.7907
O00330-3;O00330;O00330-2	Pyruvate dehydrogenase protein X component, mitochondrial	PDHX	0.0211894	0.826684		0.232989	0.669969		-0.10107	0.76064		7	7	16.3	16.3	51.459	0	9.48156
O00399	Dynactin subunit 6	DCTN6	0.217189	0.916352		NaN	1		-0.651591	0.283233		3	3	22.1	22.1	20.747	0	8.68176
O00410;O00410-3;O00410-2	Importin-5	IPO5	-0.453544	0.167356		1.04578	0.00888163		0.125858	0.721716		50	48	63	61.3	123.63	0	11.4691
O00411	DNA-directed RNA polymerase, mitochondrial	POLRMT	2.02556	0.000544669		-0.00578497	0.959212		1.6746	0.00268826		27	27	30.6	30.6	138.62	0	9.99954
O00422	Histone deacetylase complex subunit SAP18	SAP18	-0.356679	0.396925		-0.412208	0.330662		0.221814	0.845469		10	10	58.8	58.8	17.561	0	9.9874
O00425	Insulin-like growth factor 2 mRNA-binding protein 3	IGF2BP3	-0.715178	0.0323282		-0.144356	0.617064		-0.417934	0.186215		28	27	51.1	49.9	63.704	0	11.3053
O00429;O00429-3;O00429-2;O00429-6;O00429-4;O00429-5;O00429-8;O00429-7	Dynamin-1-like protein	DNM1L	-0.418784	0.200604		-0.01907	0.909199		-0.969458	0.00220195		52	52	77.3	77.3	81.876	0	11.2094
O00442;O00442-2	RNA 3-terminal phosphate cyclase	RTCA	-0.361843	0.292772		0.145883	0.786416		-0.539723	0.183301		11	11	36.1	36.1	39.336	0	10.4538
O00443	Phosphatidylinositol 4-phosphate 3-kinase C2 domain-containing subunit alpha	PIK3C2A	NaN	1		-0.114049	0.788062		-0.144457	0.7025		12	12	7.9	7.9	190.68	0	9.28131
O00458	Interferon-related developmental regulator 1	IFRD1	NaN	1		NaN	1		NaN	1		1	1	5.3	5.3	50.268	0	8.11945
O00461	Golgi integral membrane protein 4	GOLIM4	0.247442	0.88588		0.048266	0.987256		1.28708	0.0355191		13	13	22.1	22.1	81.879	0	9.77993
O00462	Beta-mannosidase	MANBA	NaN	1		0.16877	0.833965		NaN	1		5	5	7.7	7.7	100.89	0.0016994	8.59215
O00468-6;O00468-3;O00468-5;O00468-4;O00468-7;O00468;O00468-2	Agrin;Agrin N-terminal 110 kDa subunit;Agrin C-terminal 110 kDa subunit;Agrin C-terminal 90 kDa fragment;Agrin C-terminal 22 kDa fragment	AGRN	0.0253123	0.832363		0.190226	0.73261		0.00613865	0.909544		16	16	9.9	9.9	214.84	0	9.42398
O00469;O00469-2;O00469-3	Procollagen-lysine,2-oxoglutarate 5-dioxygenase 2	PLOD2	0.938474	0.130386		0.423865	0.313181		0.551851	0.405155		16	16	27.5	27.5	84.685	0	10.1313
O00471	Exocyst complex component 5	EXOC5	0.900118	0.453702		0.523911	0.31669		-0.00765147	0.890094		7	7	13.1	13.1	81.852	0	9.23315
O00483	Cytochrome c oxidase subunit NDUFA4	NDUFA4	1.53391	0.000438066		0.896079	0.0209673		0.357616	0.454329		5	5	55.6	55.6	9.3697	0	10.7024
O00487	26S proteasome non-ATPase regulatory subunit 14	PSMD14	0.336512	0.522776		0.0462187	0.980736		0.129006	0.856176		13	13	51.3	51.3	34.577	0	10.9512
O00488	Zinc finger protein 593	ZNF593	NaN	1		NaN	1		NaN	1		2	2	18.7	18.7	15.199	0	7.98161
O00499-3;O00499-5;O00499;O00499-9;O00499-10;O00499-7;O00499-8;O00499-4;O00499-6;O00499-11;O00499-2	Myc box-dependent-interacting protein 1	BIN1	NaN	1		NaN	1		1.11809	0.140085		3	3	9.1	9.1	55.174	0.00075758	8.53275
O00505	Importin subunit alpha-4	KPNA3	-0.249822	0.422684		0.259272	0.547976		0.259422	0.789044		5	5	15.2	15.2	57.81	0	10.2254
O00507;O00507-2	Probable ubiquitin carboxyl-terminal hydrolase FAF-Y	USP9Y	NaN	1		-0.0603242	0.88541		NaN	1		2	2	1.3	1.3	291.07	0.0028585	8.78435
O00512	B-cell CLL/lymphoma 9 protein	BCL9	NaN	1		-1.09403	0.103023		0.799593	0.323346		6	5	6	5.2	149.29	0	8.80035
O00541-2;O00541	Pescadillo homolog	PES1	0.391328	0.902178		-0.140426	0.746867		0.727165	0.309256		7	7	10.8	10.8	67.455	0	9.32954
O00560-3;O00560	Syntenin-1	SDCBP	-1.42744	0.00418893		0.388644	0.432412		-0.250474	0.463367		6	1	31.2	6.2	31.761	0	9.79088
O00560-2	Syntenin-1	SDCBP	NaN	1		NaN	1		NaN	1		1	1	5.7	5.7	32.316	0	8.3963
O00567	Nucleolar protein 56	NOP56	-0.11805	0.690822		-0.351619	0.393876		-0.557115	0.11594		15	15	31.8	31.8	66.049	0	9.90692
O00571;O00571-2	ATP-dependent RNA helicase DDX3X	DDX3X	-0.0665935	0.764245		-0.569025	0.155707		0.127057	0.85997		32	10	57.1	19.3	73.243	0	10.9959
O00584	Ribonuclease T2	RNASET2	1.10323	0.179027		0.686212	0.144995		0.322794	0.684749		6	6	31.2	31.2	29.48	0	9.7841
O00592-2;O00592	Podocalyxin	PODXL	0.328032	0.395944		-0.742944	0.0190743		0.617978	0.0781699		18	18	32.3	32.3	55.385	0	11.409
O00625	Pirin	PIR	0.240077	0.894043		-1.20092	0.0127125		-0.0730897	0.798889		5	5	20	20	32.113	0	9.4323
O00629	Importin subunit alpha-3	KPNA4	-0.534537	0.150459		0.315981	0.499391		0.0430134	0.931467		9	7	30.7	26.3	57.886	0	10.5348
O00743-2;O00743;O00743-3	Serine/threonine-protein phosphatase 6 catalytic subunit;Serine/threonine-protein phosphatase 6 catalytic subunit, N-terminally processed	PPP6C	1.22668	0.0425313		0.0267354	0.974959		-0.244206	0.471591		6	6	22.6	22.6	32.532	0	9.84431
O00746;O00746-2	Nucleoside diphosphate kinase, mitochondrial	NME4	-1.4155	0.00582552		NaN	1		NaN	1		6	6	41.2	41.2	20.658	0	9.71275
O00754;O00754-2	Lysosomal alpha-mannosidase;Lysosomal alpha-mannosidase A peptide;Lysosomal alpha-mannosidase B peptide;Lysosomal alpha-mannosidase C peptide;Lysosomal alpha-mannosidase D peptide;Lysosomal alpha-mannosidase E peptide	MAN2B1	1.23707	0.0406693		0.647926	0.117895		-0.597476	0.0957884		10	10	10.8	10.8	113.74	0	10.0283
O00762;O00762-2;O00762-3;O00762-4	Ubiquitin-conjugating enzyme E2 C	UBE2C	NaN	1		-0.695407	0.144886		0.701459	0.328561		4	4	27.4	27.4	19.652	0	9.3001
O00764;O00764-2;O00764-3	Pyridoxal kinase	PDXK	-0.640007	0.167376		0.086415	0.91862		-0.669255	0.103107		6	6	21.8	21.8	35.102	0	9.89783
O14494;O14494-2	Lipid phosphate phosphohydrolase 1	PPAP2A	NaN	1		0.418784	0.537686		NaN	1		2	2	15.8	15.8	32.156	0	8.29634
O14495	Lipid phosphate phosphohydrolase 3	PPAP2B	-1.10755	0.0479568		NaN	1		NaN	1		2	2	7.1	7.1	35.116	0.0081614	8.05945
O14497;O14497-3;O14497-2	AT-rich interactive domain-containing protein 1A	ARID1A	0.138426	0.951157		-0.0435405	0.866051		0.0368606	0.921026		48	46	27.7	26	242.04	0	10.5268
O14521-2;O14521-4;O14521	Succinate dehydrogenase [ubiquinone] cytochrome b small subunit, mitochondrial	SDHD	0.651178	0.477853		-0.161008	0.71521		-0.422544	0.380242		1	1	8.3	8.3	12.615	0.0059894	9.48107
O14530-2;O14530	Thioredoxin domain-containing protein 9	TXNDC9	0.629836	0.277873		0.0512016	0.932016		0.407349	0.580052		5	5	26.6	26.6	22.199	0	10.222
O14545	TRAF-type zinc finger domain-containing protein 1	TRAFD1	NaN	1		-0.856149	0.197626		NaN	1		1	1	2.1	2.1	64.84	0.0012333	8.2493
O14548	Cytochrome c oxidase subunit 7A-related protein, mitochondrial	COX7A2L	NaN	1		-0.630595	0.335023		NaN	1		2	2	40.4	40.4	12.615	0	8.73222
O14556	Glyceraldehyde-3-phosphate dehydrogenase, testis-specific	GAPDHS	NaN	1		0.601759	0.360736		NaN	1		2	2	7.8	7.8	44.501	0	8.91534
O14561	Acyl carrier protein, mitochondrial	NDUFAB1	-0.0127888	0.841862		0.00717291	0.982641		0.482408	0.484987		3	3	20.5	20.5	17.417	0	9.98404
O14562	Ubiquitin domain-containing protein UBFD1	UBFD1	0.0186738	0.823223		-0.517427	0.274032		0.593688	0.41777		6	6	21.4	21.4	33.382	0	9.48855
O14569	Cytochrome b561 domain-containing protein 2	CYB561D2	0.841198	0.498581		NaN	1		0.0356239	0.873953		1	1	5.4	5.4	23.973	0.0026259	8.29983
O14578-4;O14578;O14578-3	Citron Rho-interacting kinase	CIT	-0.0390006	0.640363		0.125374	0.83097		0.0995916	0.963366		18	18	8.5	8.5	236.6	0	9.3477
O14579;O14579-3;O14579-2	Coatomer subunit epsilon	COPE	0.31904	0.661702		-0.165598	0.658872		-0.0435831	0.786422		12	12	54.5	54.5	34.482	0	10.5165
O14617;O14617-5;O14617-4;O14617-2;O14617-3	AP-3 complex subunit delta-1	AP3D1	0.335936	0.523676		0.314187	0.456607		-0.2321	0.414905		30	30	35	35	130.16	0	10.6519
O14641	Segment polarity protein dishevelled homolog DVL-2	DVL2	NaN	1		NaN	1		NaN	1		4	4	6.1	6.1	78.947	0	8.29398
O14646-2;O14646	Chromodomain-helicase-DNA-binding protein 1	CHD1	NaN	1		-0.507313	0.234658		0.36127	0.642435		23	15	14.5	10.1	196.59	0	9.94071
O14653-3;O14653;O14653-2	Golgi SNAP receptor complex member 2	GOSR2	0.354114	0.938545		0.156186	0.783803		1.14325	0.0968215		5	5	35.4	35.4	22.724	0	9.34747
O14656;O14656-2	Torsin-1A	TOR1A	0.390227	0.90325		-0.0571861	0.878769		0.508814	0.49714		8	8	25.6	25.6	37.808	0	9.24689
O14657	Torsin-1B	TOR1B	0.216421	0.920334		0.180629	0.746933		1.28902	0.0592994		5	5	18.8	18.8	37.978	0	9.39358
O14662-2;O14662-4;O14662-5;O14662;O14662-6	Syntaxin-16	STX16	NaN	1		-0.0312678	0.920725		-0.0096467	0.827684		4	4	12.8	12.8	34.812	0	9.5496
O14672	Disintegrin and metalloproteinase domain-containing protein 10	ADAM10	-0.0440326	0.796137		-0.615396	0.151702		-0.431196	0.200511		11	7	17.8	11.5	84.141	0	9.94992
O14683	Tumor protein p53-inducible protein 11	TP53I11	-0.881561	0.0972618		-0.280006	0.543024		NaN	1		3	3	18	18	21.054	0	9.27843
O14686;O14686-3	Histone-lysine N-methyltransferase 2D	KMT2D	-0.49968	0.263383		0.443326	0.399798		NaN	1		40	39	9.5	9.3	593.38	0	9.32498
O14734	Acyl-coenzyme A thioesterase 8	ACOT8	0.965249	0.406857		0.49289	0.461204		NaN	1		4	4	12.9	12.9	35.914	0.00075169	8.73522
O14735;O14735-3	CDP-diacylglycerol--inositol 3-phosphatidyltransferase	CDIPT	-0.561497	0.211846		-0.204128	0.594393		0.0646069	0.953202		4	4	19.2	19.2	23.539	0	9.70092
O14737;O14737-2	Programmed cell death protein 5	PDCD5	-0.177033	0.522731		0.510384	0.255236		0.594085	0.207819		8	8	61.6	61.6	14.285	0	10.3206
O14744;O14744-5;O14744-2;O14744-3;O14744-4	Protein arginine N-methyltransferase 5;Protein arginine N-methyltransferase 5, N-terminally processed	PRMT5	0.562325	0.237355		0.341418	0.413562		-0.0208269	0.828007		18	18	37.2	37.2	72.683	0	10.8027
O14745;O14745-2	Na(+)/H(+) exchange regulatory cofactor NHE-RF1	SLC9A3R1	1.32366	0.00260516		-0.282888	0.453483		0.94179	0.028019		22	22	70.9	70.9	38.868	0	11.0322
O14757-2;O14757-3;O14757	Serine/threonine-protein kinase Chk1	CHEK1	NaN	1		-1.7761	0.00902653		NaN	1		3	3	9.2	9.2	43.703	0	8.29592
O14773-2;O14773	Tripeptidyl-peptidase 1	TPP1	0.682214	0.232384		0.939956	0.0308336		-0.674643	0.105483		7	7	26.2	26.2	34.463	0	10.3334
O14776-2;O14776	Transcription elongation regulator 1	TCERG1	-0.217355	0.528918		-0.293705	0.438368		-0.184287	0.496534		39	39	34.9	34.9	121.69	0	10.9642
O14787-2;O14787	Transportin-2	TNPO2	0.855261	0.319256		0.43834	0.405338		-0.638772	0.206686		8	8	14	14	100.41	0	9.53235
O14802	DNA-directed RNA polymerase III subunit RPC1	POLR3A	-0.994487	0.0440561		-0.649807	0.133659		-0.279497	0.426349		17	17	14.5	14.5	155.64	0	9.62681
O14818;O14818-4;O14818-2	Proteasome subunit alpha type-7	PSMA7	-0.0320347	0.875233		0.0550306	0.924796		0.181405	0.606708		16	16	70.6	70.6	27.887	0	11.3857
O14828;O14828-2	Secretory carrier-associated membrane protein 3	SCAMP3	-0.148161	0.649509		0.233595	0.663757		0.582068	0.388625		7	7	23.1	23.1	38.287	0	9.79747
O14874-2;O14874-3;O14874	[3-methyl-2-oxobutanoate dehydrogenase [lipoamide]] kinase, mitochondrial	BCKDK	NaN	1		NaN	1		NaN	1		2	2	9.6	9.6	37.767	0	7.92185
O14880	Microsomal glutathione S-transferase 3	MGST3	0.124461	0.974346		-0.471948	0.2601		0.0561911	0.953866		4	4	37.5	37.5	16.516	0	10.3405
O14893-3;O14893-2;O14893	Gem-associated protein 2	GEMIN2	NaN	1		0.245472	0.652087		NaN	1		1	1	4.8	4.8	28.155	0	9.24326
O14907	Tax1-binding protein 3	TAX1BP3	NaN	1		-0.233851	0.607358		0.0536434	0.976889		3	3	30.6	30.6	13.735	0	9.35839
O14908;O14908-2	PDZ domain-containing protein GIPC1	GIPC1	1.77374	0.0223626		0.597147	0.251773		1.89625	0.00472292		2	2	9	9	36.049	0	9.49397
O14925;Q5SRD1	Mitochondrial import inner membrane translocase subunit Tim23;Putative mitochondrial import inner membrane translocase subunit Tim23B	TIMM23;TIMM23B	0.527866	0.436654		0.0970065	0.842428		0.81703	0.178719		4	4	36.4	36.4	21.943	0	9.93707
O14929;O14929-2	Histone acetyltransferase type B catalytic subunit	HAT1	-0.0940793	0.72439		0.135396	0.831447		0.300631	0.713617		9	9	36	36	49.512	0	9.86146
O14936-3;O14936;O14936-4;O14936-6;O14936-2	Peripheral plasma membrane protein CASK	CASK	-0.590441	0.193722		-0.539129	0.207813		-0.341346	0.353469		15	15	18.3	18.3	102.11	0	9.78203
O14949	Cytochrome b-c1 complex subunit 8	UQCRQ	-0.471569	0.287562		-0.211915	0.604055		0.249847	0.803318		5	5	45.1	45.1	9.9062	0	9.96457
P19105;O14950	Myosin regulatory light chain 12A;Myosin regulatory light chain 12B	MYL12A;MYL12B	0.192381	0.862124		0.275891	0.561836		-0.0425748	0.788079		8	3	62.6	24	19.794	0	10.4574
O14957	Cytochrome b-c1 complex subunit 10	UQCR11	-0.528781	0.233771		-0.0573837	0.83057		-0.0420277	0.774109		1	1	21.4	21.4	6.5696	0	9.65998
O14964;O14964-2	Hepatocyte growth factor-regulated tyrosine kinase substrate	HGS	NaN	1		-0.0204844	0.893497		0.106746	0.979326		8	8	12.5	12.5	86.191	0	9.74801
O14965	Aurora kinase A	AURKA	NaN	1		NaN	1		NaN	1		3	3	10.9	10.9	45.809	0	8.80439
O14967	Calmegin	CLGN	-0.923187	0.085957		NaN	1		NaN	1		1	1	2.6	2.6	70.038	0	8.48333
O14972-2;O14972	Down syndrome critical region protein 3	DSCR3	-0.305539	0.398678		NaN	1		0.214747	0.92689		1	1	4.4	4.4	29.884	0.0028551	8.71658
O14974-5;O14974;O14974-4;O14974-3;O14974-2	Protein phosphatase 1 regulatory subunit 12A	PPP1R12A	0.438601	0.49229		-0.0682689	0.822801		-0.278148	0.440135		26	26	29.2	29.2	105.64	0	10.3208
O14979-3;O14979-2	Heterogeneous nuclear ribonucleoprotein D-like	HNRNPDL	0.103627	0.990376		-0.745857	0.0821526		0.222914	0.730602		9	1	42.2	7.4	27.191	0	10.3604
O14980	Exportin-1	XPO1	-0.102976	0.716624		-0.108061	0.697867		-0.172485	0.583946		46	46	51.1	51.1	123.38	0	11.5533
O14981	TATA-binding protein-associated factor 172	BTAF1	0.307162	0.67974		0.666001	0.131614		-0.193275	0.554731		35	35	23.1	23.1	206.89	0	10.2615
O14994	Synapsin-3	SYN3	NaN	1		NaN	1		-1.71035	0.0130674		2	2	3.3	3.3	63.302	0.0012327	8.42336
O15020-2;O15020	Spectrin beta chain, non-erythrocytic 2	SPTBN2	-0.0564912	0.721683		0.578021	0.225139		-0.450853	0.245094		23	23	12.9	12.9	268.31	0	9.71528
O15027-2;O15027-4;O15027-3;O15027;O15027-5	Protein transport protein Sec16A	SEC16A	-0.175925	0.612345		-0.269997	0.515505		-0.396148	0.230591		25	25	15.1	15.1	247.24	0	9.98017
O15040;O15040-2	Tectonin beta-propeller repeat-containing protein 2	TECPR2	NaN	1		0.495183	0.458938		-0.842227	0.18459		4	4	3.3	3.3	153.85	0	8.99422
O15042-2;O15042;O15042-3	U2 snRNP-associated SURP motif-containing protein	U2SURP	-0.12213	0.605525		-0.539482	0.201571		0.336028	0.53312		22	22	23.8	23.8	118.23	0	10.4731
O15047	Histone-lysine N-methyltransferase SETD1A	SETD1A	0.563664	0.55719		-0.0294175	0.92373		-0.13606	0.713629		10	9	8.3	7.6	186.03	0	9.36099
O15066	Kinesin-like protein KIF3B;Kinesin-like protein KIF3B, N-terminally processed	KIF3B	NaN	1		NaN	1		0.203087	0.941092		3	0	4.3	0	85.124	0.0014613	8.92963
O15067	Phosphoribosylformylglycinamidine synthase	PFAS	-0.532867	0.107171		0.618719	0.126168		-0.164749	0.600814		48	48	52.1	52.1	144.73	0	11.4302
O15084-2;O15084;O15084-4;O15084-1	Serine/threonine-protein phosphatase 6 regulatory ankyrin repeat subunit A	ANKRD28	0.52609	0.593118		0.437412	0.406375		0.41167	0.597003		3	3	4.3	4.3	96.16	0	9.39874
O15091-2;O15091;O15091-4	Mitochondrial ribonuclease P protein 3	KIAA0391	0.643671	0.324588		0.132313	0.774679		0.693457	0.268728		8	8	15.9	15.9	65.485	0	9.95131
O15111	Inhibitor of nuclear factor kappa-B kinase subunit alpha	CHUK	NaN	1		0.181035	0.818426		NaN	1		3	2	4.2	3.1	84.639	0.0039544	8.50394
O15116	U6 snRNA-associated Sm-like protein LSm1	LSM1	0.218967	0.821883		0.226269	0.603738		0.289839	0.74419		3	3	31.6	31.6	15.179	0	10.1065
O15118;O15118-2	Niemann-Pick C1 protein	NPC1	0.586693	0.716295		0.570907	0.387711		-0.422226	0.442559		6	6	6.4	6.4	142.17	0	9.07933
O15121	Sphingolipid delta(4)-desaturase DES1	DEGS1	0.800098	0.531231		-0.355461	0.569723		NaN	1		3	3	14.9	14.9	37.866	0	8.68415
O15126	Secretory carrier-associated membrane protein 1	SCAMP1	0.00711558	0.807367		0.436549	0.407339		1.00823	0.146616		4	4	16	16	37.92	0	9.4421
O15127	Secretory carrier-associated membrane protein 2	SCAMP2	0.765854	0.383976		-0.152771	0.673748		NaN	1		3	3	13.7	13.7	36.648	0	9.62903
O15143	Actin-related protein 2/3 complex subunit 1B	ARPC1B	-0.0268664	0.761414		0.293889	0.53334		0.137731	0.893184		11	11	34.1	34.1	40.949	0	10.523
O15144	Actin-related protein 2/3 complex subunit 2	ARPC2	0.00417777	0.884617		0.133233	0.796375		0.570423	0.201956		20	20	63	63	34.333	0	11.0472
O15145	Actin-related protein 2/3 complex subunit 3	ARPC3	-0.0751552	0.680695		0.160015	0.760692		0.429885	0.392724		6	6	34.8	34.8	20.546	0	10.3939
O15155;O15155-2	BET1 homolog	BET1	0.0509698	0.867891		0.156655	0.78309		0.367024	0.645769		2	2	24.6	24.6	13.289	0	9.52334
O15160-2;O15160	DNA-directed RNA polymerases I and III subunit RPAC1	POLR1C	0.102591	0.940113		-0.00363278	0.965701		-0.0481667	0.833374		7	7	26.9	26.9	38.646	0	9.37225
O15162-2;O15162	Phospholipid scramblase 1	PLSCR1	0.888071	0.29741		0.170863	0.769534		0.696534	0.287561		5	5	27	27	26.825	0	9.67451
O15173;O15173-2	Membrane-associated progesterone receptor component 2	PGRMC2	-0.127762	0.596767		0.217018	0.659849		0.295923	0.60003		7	7	32.3	32.3	23.818	0	10.3775
O15194-2;O15194	CTD small phosphatase-like protein	CTDSPL	0.227737	0.928193		0.587122	0.373384		NaN	1		2	2	9.1	9.1	29.937	0.0021776	8.79431
O15212	Prefoldin subunit 6	PFDN6	-0.0117819	0.787221		-0.443539	0.296565		0.226131	0.724644		9	9	56.6	56.6	14.582	0	10.2524
O15228-2;O15228	Dihydroxyacetone phosphate acyltransferase	GNPAT	0.210327	0.908659		NaN	1		NaN	1		4	4	9.7	9.7	69.906	0	9.00479
O15230	Laminin subunit alpha-5	LAMA5	1.00339	0.228693		-0.16805	0.649704		-0.59268	0.142644		33	33	11.9	11.9	399.73	0	9.66601
O15235	28S ribosomal protein S12, mitochondrial	MRPS12	-0.0583078	0.620964		NaN	1		0.71461	0.318589		3	3	31.9	31.9	15.173	0.00076414	9.18182
O15258	Protein RER1	RER1	0.750276	0.102425		0.258009	0.590856		0.564197	0.207469		7	7	37.8	37.8	22.958	0	10.6261
O15260;O15260-2;O15260-3	Surfeit locus protein 4	SURF4	-0.0518776	0.788911		0.227941	0.641147		0.179968	0.81155		5	5	21.6	21.6	30.394	0	10.6017
O15269	Serine palmitoyltransferase 1	SPTLC1	0.169875	0.89081		0.407131	0.333488		-0.152699	0.525824		13	13	33.8	33.8	52.743	0	10.1567
O15294;O15294-3;O15294-2	UDP-N-acetylglucosamine--peptide N-acetylglucosaminyltransferase 110 kDa subunit	OGT	0.71923	0.420703		-0.746227	0.118342		0.367765	0.644946		9	9	12.7	12.7	116.92	0	9.43624
O15305	Phosphomannomutase 2	PMM2	-0.354226	0.300649		-0.363884	0.376354		0.579345	0.22124		11	11	41.1	41.1	28.082	0	10.3022
O15318	DNA-directed RNA polymerase III subunit RPC7	POLR3G	NaN	1		NaN	1		-0.662825	0.10605		4	4	24.2	24.2	25.914	0	9.80654
O15320-9;O15320-8;O15320-6;O15320-4;O15320-3;O15320-10;O15320;O15320-5;Q96PC5;O15320-7;O15320-2	cTAGE family member 5;Melanoma inhibitory activity protein 2	CTAGE5;MIA2	NaN	1		-0.621599	0.341548		NaN	1		5	4	8.5	6.7	76.879	0.0023981	8.11454
O15347	High mobility group protein B3	HMGB3	-0.117828	0.68036		-0.0683963	0.804634		-0.817226	0.0134524		11	11	54.5	54.5	22.98	0	11.0193
O15355	Protein phosphatase 1G	PPM1G	0.223917	0.712467		0.126221	0.810957		0.397874	0.396404		22	22	45.8	45.8	59.271	0	11.026
O15357;O15357-2	Phosphatidylinositol 3,4,5-trisphosphate 5-phosphatase 2	INPPL1	-0.247077	0.488337		0.00359683	0.977491		-0.671162	0.186686		10	10	10.5	10.5	138.6	0	9.53465
O15371-2;O15371-3;O15371	Eukaryotic translation initiation factor 3 subunit D	EIF3D	0.470615	0.336413		-0.115189	0.721145		0.342467	0.477303		17	17	44.7	44.7	58.14	0	10.7444
O15372	Eukaryotic translation initiation factor 3 subunit H	EIF3H	0.464106	0.344333		0.158504	0.744448		0.527041	0.242642		16	16	47.7	47.7	39.93	0	10.9398
O15381-5;O15381;O15381-3;O15381-2;O15381-4	Nuclear valosin-containing protein-like	NVL	-1.42678	0.0151395		NaN	1		NaN	1		4	4	8.2	8.2	85.037	0	8.34224
O15382;O15382-2	Branched-chain-amino-acid aminotransferase, mitochondrial	BCAT2	NaN	1		NaN	1		-0.415076	0.387509		6	6	18.6	18.6	44.287	0	9.24768
O15397;O15397-2	Importin-8	IPO8	0.470719	0.647911		-0.863613	0.049542		-0.52615	0.185646		10	10	12.7	12.7	119.94	0	9.57538
O15400-2;O15400	Syntaxin-7	STX7	0.933821	0.132515		0.1879	0.671584		0.324949	0.693483		9	9	54	54	27.4	0	9.91729
O15427	Monocarboxylate transporter 4	SLC16A3	1.58372	0.111653		1.08719	0.0884524		0.417056	0.687943		3	3	7.3	7.3	49.469	0.00075207	8.87415
O15460-2;O15460	Prolyl 4-hydroxylase subunit alpha-2	P4HA2	1.73851	0.00323862		0.44314	0.29082		-0.854623	0.0237081		15	15	32.3	32.3	60.632	0	10.0912
O15484	Calpain-5	CAPN5	NaN	1		NaN	1		-0.533862	0.359442		2	2	5	5	73.168	0.0028544	8.25174
O15498;O15498-2	Synaptobrevin homolog YKT6	YKT6	-0.547826	0.142212		0.471968	0.295389		1.04826	0.0173352		10	10	59.6	59.6	22.417	0	10.3441
O15511;O15511-2	Actin-related protein 2/3 complex subunit 5	ARPC5	0.342669	0.626403		-0.0302604	0.889453		0.527815	0.273004		6	6	33.1	33.1	16.32	0	10.3628
O15514	DNA-directed RNA polymerase II subunit RPB4	POLR2D	NaN	1		NaN	1		0.417579	0.687353		2	2	15.5	15.5	16.311	0.0021797	8.52973
O15530-2;O15530-3;O15530;O15530-4	3-phosphoinositide-dependent protein kinase 1	PDPK1	NaN	1		-0.91846	0.168224		-0.988339	0.128215		3	3	6.7	6.7	58.034	0	8.88902
O15540;O15540-2	Fatty acid-binding protein, brain	FABP7	NaN	1		NaN	1		NaN	1		4	4	36.4	36.4	14.889	0	8.4437
O43143	Pre-mRNA-splicing factor ATP-dependent RNA helicase DHX15	DHX15	-0.410237	0.209473		-0.549573	0.0804015		-0.315897	0.317311		34	33	44.8	43.6	90.932	0	11.1772
O43148;O43148-2	mRNA cap guanine-N7 methyltransferase	RNMT	NaN	1		0.343019	0.519773		0.240782	0.791509		5	5	10.3	10.3	54.843	0.00075853	9.49192
O43149	Zinc finger ZZ-type and EF-hand domain-containing protein 1	ZZEF1	NaN	1		0.484206	0.246838		0.067906	0.902177		14	14	5.5	5.5	331.07	0	9.9498
O43156	TELO2-interacting protein 1 homolog	TTI1	NaN	1		NaN	1		0.620559	0.475618		7	7	10.2	10.2	122.07	0	8.86486
O43164-2;O43164	E3 ubiquitin-protein ligase Praja-2	PJA2	NaN	1		NaN	1		NaN	1		3	3	6.4	6.4	76.09	0	8.02481
O43169	Cytochrome b5 type B	CYB5B	-0.423847	0.279563		0.0935809	0.879616		0.461536	0.31444		7	7	65.8	65.8	16.332	0	10.9789
O43172-2;O43172	U4/U6 small nuclear ribonucleoprotein Prp4	PRPF4	0.100843	0.989023		0.146116	0.748622		0.38079	0.615665		12	12	29.4	29.4	58.32	0	9.96324
O43175	D-3-phosphoglycerate dehydrogenase	PHGDH	-1.06109	0.00166322		-0.603826	0.0554288		-0.905264	0.00424895		24	24	54	54	56.65	0	11.8853
O43181	NADH dehydrogenase [ubiquinone] iron-sulfur protein 4, mitochondrial	NDUFS4	NaN	1		NaN	1		0.139702	0.91401		2	2	14.9	14.9	20.108	0	9.39643
O43237-2;O43237	Cytoplasmic dynein 1 light intermediate chain 2	DYNC1LI2	1.16773	0.151507		0.544288	0.255641		-0.39316	0.298888		9	9	34.2	34.2	45.004	0	9.78349
O43242;O43242-2	26S proteasome non-ATPase regulatory subunit 3	PSMD3	0.27965	0.474819		0.155467	0.726281		-0.0239957	0.936837		36	36	65.9	65.9	60.977	0	11.3551
O43252	Bifunctional 3-phosphoadenosine 5-phosphosulfate synthase 1;Sulfate adenylyltransferase;Adenylyl-sulfate kinase	PAPSS1	1.31156	0.0292449		0.290031	0.498405		0.0579701	0.883962		14	13	31.4	29.2	70.832	0	10.1413
O43264;O43264-2	Centromere/kinetochore protein zw10 homolog	ZW10	-0.0487942	0.731891		0.170826	0.769598		-0.157551	0.593097		11	11	19.3	19.3	88.828	0	9.74913
O43272;O43272-2;O43272-1	Proline dehydrogenase 1, mitochondrial	PRODH	1.0941	0.0139207		0.627622	0.156628		-1.1075	0.0109786		28	28	58.7	58.7	68.001	0	10.6129
O43278-2;O43278	Kunitz-type protease inhibitor 1	SPINT1	NaN	1		-0.281544	0.483607		-0.580049	0.150158		9	9	17	17	56.885	0	9.65829
O43290	U4/U6.U5 tri-snRNP-associated protein 1	SART1	-0.0293415	0.7579		-0.363283	0.436235		-0.628447	0.213377		14	14	24.4	24.4	90.254	0	9.40107
O43291-2;O43291	Kunitz-type protease inhibitor 2	SPINT2	NaN	1		0.0264459	0.984556		NaN	1		1	1	6.2	6.2	21.828	0.0081596	8.91774
O43292;O43292-2	Glycosylphosphatidylinositol anchor attachment 1 protein	GPAA1	NaN	1		0.292157	0.681562		0.422617	0.681684		6	6	10.8	10.8	67.622	0	9.11717
O43314-2;O43314	Inositol hexakisphosphate and diphosphoinositol-pentakisphosphate kinase 2	PPIP5K2	NaN	1		NaN	1		0.14496	0.907561		9	8	7.5	6.9	138.1	0	9.27316
O43324;O43324-2	Eukaryotic translation elongation factor 1 epsilon-1	EEF1E1	0.151859	0.845069		0.323651	0.441368		0.293594	0.555568		11	11	70.7	70.7	19.81	0	11.0453
O43390;O43390-3	Heterogeneous nuclear ribonucleoprotein R	HNRNPR	0.328109	0.395826		-1.04035	0.00111296		0.352447	0.315771		27	1	45.5	2.7	70.942	0	11.2546
O43390-2;O43390-4	Heterogeneous nuclear ribonucleoprotein R	HNRNPR	NaN	1		-0.928515	0.163804		NaN	1		1	1	3.1	3.1	71.214	0	8.72505
O43395	U4/U6 small nuclear ribonucleoprotein Prp3	PRPF3	0.510231	0.455486		-0.638748	0.139991		0.50233	0.470395		9	9	12.9	12.9	77.528	0	9.80403
O43396	Thioredoxin-like protein 1	TXNL1	-0.616039	0.10523		0.210331	0.671406		-0.77019	0.0683165		10	10	50.5	50.5	32.251	0	10.4556
O43399;O43399-5;O43399-7	Tumor protein D54	TPD52L2	0.187134	0.646955		-0.275156	0.464464		0.457274	0.319553		13	3	62.6	13.6	22.237	0	11.0969
O43399-2;O43399-4;O43399-3;O43399-6	Tumor protein D54	TPD52L2	0.507911	0.610873		-0.993348	0.0387162		0.477687	0.528144		1	1	6.5	6.5	19.901	0	9.42116
O43402;O43402-2	ER membrane protein complex subunit 8	EMC8	-0.16406	0.628113		0.264471	0.539428		0.727659	0.24117		4	4	20.5	20.5	23.773	0	9.91647
O43414-3;O43414-2;O43414	ERI1 exoribonuclease 3	ERI3	NaN	1		NaN	1		0.535666	0.55967		1	1	9.4	9.4	14.542	0.002847	8.85413
O43427-2;O43427	Acidic fibroblast growth factor intracellular-binding protein	FIBP	0.170438	0.86413		0.219381	0.68968		-0.506107	0.304729		7	7	25.8	25.8	41.21	0	9.23042
O43432;O43432-3;O43432-4	Eukaryotic translation initiation factor 4 gamma 3	EIF4G3	-0.00948076	0.791179		-0.301224	0.456519		-0.317366	0.392147		26	26	18.2	18.2	176.65	0	10.3379
O43439-2;O43439-5;O43439;O43439-4;O43439-3;Q06455-6;Q06455-5;Q06455-4;Q06455-2;Q06455;Q06455-3	Protein CBFA2T2;Protein CBFA2T1	CBFA2T2;RUNX1T1	NaN	1		0.267774	0.710884		NaN	1		2	1	4.5	1.4	63.9	0.0014631	8.86952
O43447;O43447-2	Peptidyl-prolyl cis-trans isomerase H	PPIH	-0.206013	0.573169		-0.167486	0.676072		-0.147407	0.533861		7	7	34.5	34.5	19.208	0	10.0205
O43464-3;O43464;O43464-2;O43464-4	Serine protease HTRA2, mitochondrial	HTRA2	0.49352	0.625094		0.326671	0.5189		-0.0685284	0.731038		6	6	17	17	46.381	0	9.56663
O43488	Aflatoxin B1 aldehyde reductase member 2	AKR7A2	1.41308	0.00658767		-0.505789	0.229446		-0.20168	0.542765		7	7	24.5	24.5	39.589	0	10.3896
O43490-2;O43490;O43490-5;O43490-3;O43490-4;O43490-6;O43490-7	Prominin-1	PROM1	-1.16754	0.0203775		NaN	1		0.0606247	0.946412		10	10	18.7	18.7	96.25	0	9.74344
O43491;O43491-3;O43491-2	Band 4.1-like protein 2	EPB41L2	-0.355645	0.272848		-0.427399	0.170069		-0.494727	0.117796		61	3	62	5.3	112.59	0	11.5543
O43491-4	Band 4.1-like protein 2	EPB41L2	-0.0440444	0.79612		-0.340942	0.417268		-0.176097	0.491049		1	1	1.4	1.4	95.541	0	10.0908
O43493-3;O43493-2;O43493-5;O43493;O43493-4;O43493-6	Trans-Golgi network integral membrane protein 2	TGOLN2	1.40765	0.169424		-0.028587	0.925079		-0.515899	0.296581		9	9	23.6	23.6	47.773	0	9.28925
O43504	Ragulator complex protein LAMTOR5	LAMTOR5	NaN	1		NaN	1		0.533347	0.473406		3	3	48.4	48.4	9.6138	0	9.34394
O43583	Density-regulated protein	DENR	-0.376639	0.277869		-0.346782	0.397323		-0.0284362	0.81141		7	7	35.9	35.9	22.092	0	10.55
O43592	Exportin-T	XPOT	-0.902659	0.0332902		-0.467636	0.23711		-0.0881639	0.683374		25	25	32.6	32.6	109.96	0	10.8261
O43598;O43598-2	2-deoxynucleoside 5-phosphate N-hydrolase 1	DNPH1	0.621524	0.504025		-0.353098	0.392097		-0.00892258	0.828893		3	3	25.9	25.9	19.108	0	9.65236
O43615	Mitochondrial import inner membrane translocase subunit TIM44	TIMM44	0.375957	0.463043		0.210314	0.641764		0.281178	0.576404		30	30	55.5	55.5	51.355	0	11.0263
O43617;O43617-2	Trafficking protein particle complex subunit 3	TRAPPC3	0.584912	0.378896		NaN	1		-0.0697381	0.729091		6	6	31.7	31.7	20.274	0	9.87149
O43657	Tetraspanin-6	TSPAN6	-0.75677	0.138376		-0.398679	0.528303		-0.343513	0.507241		2	2	8.6	8.6	27.563	0.00075263	8.7282
O43660-2;O43660	Pleiotropic regulator 1	PLRG1	NaN	1		0.356699	0.475914		-0.0206331	0.809404		8	8	19.2	19.2	56.289	0	9.61623
O43670-2;O43670;O43670-4;O43670-3	BUB3-interacting and GLEBS motif-containing protein ZNF207	ZNF207	-0.163947	0.541927		-0.339061	0.407016		-0.168799	0.590296		6	6	11.4	11.4	49.692	0	10.3202
O43674-2;O43674	NADH dehydrogenase [ubiquinone] 1 beta subcomplex subunit 5, mitochondrial	NDUFB5	0.0197731	0.824735		0.00345838	0.934717		1.41948	0.0195272		3	3	21.2	21.2	15.667	0	9.78595
O43676	NADH dehydrogenase [ubiquinone] 1 beta subcomplex subunit 3	NDUFB3	-0.540359	0.225835		0.0188109	0.961246		0.587158	0.383716		4	4	40.8	40.8	11.402	0	9.68515
O43678;O43678-2	NADH dehydrogenase [ubiquinone] 1 alpha subcomplex subunit 2	NDUFA2	-0.447844	0.294781		-0.147237	0.73634		0.455295	0.522763		4	4	48.5	48.5	10.921	0	9.54635
O43681	ATPase ASNA1	ASNA1	0.491802	0.311451		0.0347132	0.995287		0.0446306	0.974494		10	10	41.1	41.1	38.792	0	10.6545
O43684-2;O43684	Mitotic checkpoint protein BUB3	BUB3	-0.0032931	0.871731		-0.0464627	0.844615		0.0790849	0.954197		14	14	64.4	64.4	36.954	0	11.0701
O43687;O43687-2;Q9P0M2	A-kinase anchor protein 7 isoforms alpha and beta;A-kinase anchor protein 7 isoform gamma	AKAP7	NaN	1		NaN	1		1.07254	0.159813		3	3	40.4	40.4	11.464	0.00123	8.65195
O43707;O43707-2;O43707-3	Alpha-actinin-4	ACTN4	0.689568	0.0640416		0.246728	0.560295		0.110553	0.754689		55	36	70.8	48.1	104.85	0	11.2025
O43708;O43708-2;O43708-3	Maleylacetoacetate isomerase	GSTZ1	NaN	1		NaN	1		NaN	1		2	2	13	13	24.212	0	8.78324
O43709;O43709-3	Probable 18S rRNA (guanine-N(7))-methyltransferase	WBSCR22	-1.06076	0.0559277		-0.285162	0.640225		0.351063	0.763748		4	4	20.3	20.3	31.88	0	8.99957
O43719	HIV Tat-specific factor 1	HTATSF1	0.817907	0.139687		0.411303	0.366995		0.13919	0.890341		18	18	24.2	24.2	85.852	0	10.4124
O43741-2;O43741	5-AMP-activated protein kinase subunit beta-2	PRKAB2	NaN	1		NaN	1		0.00466745	0.841612		3	2	29.5	24.2	21.484	0	8.99451
O43747;O43747-2	AP-1 complex subunit gamma-1	AP1G1	0.21093	0.735859		0.0483108	0.968931		-0.0751518	0.735071		17	17	23.7	23.7	91.35	0	10.5983
O43752	Syntaxin-6	STX6	NaN	1		-0.834064	0.0816102		0.107027	0.9542		5	5	27.5	27.5	29.176	0	9.43407
O43760;O43760-2	Synaptogyrin-2	SYNGR2	0.940129	0.264844		0.628447	0.184536		0.0767856	0.973985		2	2	8.9	8.9	24.81	0.00051125	9.75849
O43761	Synaptogyrin-3	SYNGR3	NaN	1		NaN	1		NaN	1		1	1	6.6	6.6	24.555	0	7.21593
O43765	Small glutamine-rich tetratricopeptide repeat-containing protein alpha	SGTA	0.522156	0.277872		0.372775	0.367093		0.152203	0.811279		11	11	40.6	40.6	34.063	0	10.7506
O43768-2;O43768;O43768-9;O43768-3;O43768-4;O43768-6;O43768-5;O43768-7;O43768-8	Alpha-endosulfine	ENSA	NaN	1		NaN	1		-0.721377	0.0815832		7	7	63.2	63.2	12.975	0	9.88913
O43772	Mitochondrial carnitine/acylcarnitine carrier protein	SLC25A20	0.47747	0.818903		0.151173	0.856373		NaN	1		7	7	20.9	20.9	32.943	0	8.88825
O43776	Asparagine--tRNA ligase, cytoplasmic	NARS	-1.25739	0.00367911		0.163472	0.734366		-0.591813	0.0667279		25	23	46.7	45.3	62.942	0	11.0753
O43795-2;O43795	Unconventional myosin-Ib	MYO1B	-0.867797	0.0735007		0.606781	0.201263		0.359184	0.638347		19	19	20.6	20.6	124.95	0	9.7722
O43808	Peroxisomal membrane protein PMP34	SLC25A17	-0.565737	0.225584		0.00633396	0.981956		1.30128	0.0567871		4	4	16.3	16.3	34.566	0	9.16876
O43809	Cleavage and polyadenylation specificity factor subunit 5	NUDT21	-0.126973	0.665276		-0.249651	0.501715		0.237228	0.652967		12	12	49.3	49.3	26.227	0	11.0897
O43813	LanC-like protein 1	LANCL1	-0.116674	0.614063		0.500133	0.265559		0.525479	0.275532		10	10	30.3	30.3	45.283	0	10.2916
O43815;O43815-2	Striatin	STRN	0.163497	0.979428		0.0921341	0.90837		-0.134245	0.628065		10	10	19.9	19.9	86.131	0	9.72453
O43818	U3 small nucleolar RNA-interacting protein 2	RRP9	-0.363361	0.35459		0.558281	0.399095		NaN	1		3	3	10.1	10.1	51.84	0	9.01465
O43819	Protein SCO2 homolog, mitochondrial	SCO2	NaN	1		-0.691948	0.292681		NaN	1		3	3	10.5	10.5	29.81	0.0014684	8.64892
O43823	A-kinase anchor protein 8	AKAP8	NaN	1		0.288646	0.685756		NaN	1		3	3	5.2	5.2	76.107	0	8.37241
O43826;O43826-2	Glucose-6-phosphate translocase	SLC37A4	NaN	1		NaN	1		0.262912	0.868522		2	2	5.4	5.4	46.36	0.0066682	8.09701
O43837;O43837-2	Isocitrate dehydrogenase [NAD] subunit beta, mitochondrial	IDH3B	0.56306	0.236654		0.0450662	0.975083		0.186989	0.798153		19	19	58.4	58.4	42.183	0	10.6144
O43847;O43847-2	Nardilysin	NRD1	0.583326	0.217917		-0.169714	0.627955		0.455942	0.321161		32	32	31.6	31.6	131.7	0	10.6544
O43852;O43852-3;O43852-6;O43852-5;O43852-2;O43852-4;O43852-10;O43852-15;O43852-9	Calumenin	CALU	-0.786011	0.0189775		0.249554	0.555461		-0.0726981	0.815862		21	21	69.5	69.5	37.106	0	11.1619
O43865;O43865-2;Q96HN2-4;Q96HN2-3	Putative adenosylhomocysteinase 2;Putative adenosylhomocysteinase 3	AHCYL1;AHCYL2	-0.0203421	0.842459		0.289801	0.539748		0.0644425	0.967911		15	7	29.2	14	58.951	0	10.6069
O43913;O43913-2	Origin recognition complex subunit 5	ORC5	NaN	1		0.173216	0.828325		0.851504	0.285917		5	5	11.5	11.5	50.282	0	8.91307
O43920	NADH dehydrogenase [ubiquinone] iron-sulfur protein 5	NDUFS5	-0.630735	0.172812		-0.0621854	0.822452		0.662384	0.315663		6	6	57.5	57.5	12.517	0	9.81132
O43924	Retinal rod rhodopsin-sensitive cGMP 3,5-cyclic phosphodiesterase subunit delta	PDE6D	NaN	1		NaN	1		-0.430821	0.435794		2	2	20.7	20.7	17.42	0.00076046	8.53171
O60216	Double-strand-break repair protein rad21 homolog	RAD21	NaN	1		-1.31833	0.0508364		-0.193583	0.64291		5	5	7.9	7.9	71.689	0.0077273	8.25203
O60220	Mitochondrial import inner membrane translocase subunit Tim8 A	TIMM8A	0.318208	0.687168		0.718935	0.0819301		0.651082	0.30577		4	4	63.9	63.9	10.998	0	10.1286
O60231	Putative pre-mRNA-splicing factor ATP-dependent RNA helicase DHX16	DHX16	0.819037	0.19399		-0.393075	0.352687		0.00177599	0.782366		16	16	17.7	17.7	119.26	0	9.98091
O60232	Sjoegren syndrome/scleroderma autoantigen 1	SSSCA1	1.19238	0.141888		NaN	1		0.0433446	0.962258		6	6	44.2	44.2	21.474	0	9.49582
O60244	Mediator of RNA polymerase II transcription subunit 14	MED14	0.239031	0.940889		-0.180807	0.685212		-0.196806	0.634626		16	16	14	14	160.6	0	9.34817
O60256;O60256-3;O60256-4;O60256-2	Phosphoribosyl pyrophosphate synthase-associated protein 2	PRPSAP2	0.00460933	0.81553		-0.511195	0.224798		-0.380142	0.322265		13	11	41.5	35.8	40.925	0	10.477
O60264	SWI/SNF-related matrix-associated actin-dependent regulator of chromatin subfamily A member 5	SMARCA5	0.596744	0.309551		-0.457503	0.274013		-0.431571	0.27148		28	19	27.4	20	121.9	0	10.2814
O60271-4;O60271;O60271-2;O60271-9;O60271-5;O60271-3	C-Jun-amino-terminal kinase-interacting protein 4	SPAG9	0.665509	0.305765		0.166579	0.710523		-0.32501	0.301183		35	35	35.7	35.7	144.68	0	10.134
O60282;O60282-2	Kinesin heavy chain isoform 5C	KIF5C	-0.0582473	0.71936		NaN	1		-0.0754236	0.719963		19	14	22.8	17.1	109.49	0	9.71037
O60287	Nucleolar pre-ribosomal-associated protein 1	URB1	NaN	1		NaN	1		1.08653	0.153542		9	9	4.7	4.7	254.39	0	9.1069
O60293-2;O60293	Zinc finger C3H1 domain-containing protein	ZFC3H1	NaN	1		0.643559	0.173494		0.275006	0.747512		21	21	13.3	13.3	217.49	0	9.84295
O60306	Intron-binding protein aquarius	AQR	0.11063	0.997333		-0.396778	0.348353		0.730731	0.238796		33	33	29.2	29.2	171.29	0	10.242
O60313-2;O60313;O60313-9;O60313-10;O60313-13;O60313-11	Dynamin-like 120 kDa protein, mitochondrial;Dynamin-like 120 kDa protein, form S1	OPA1	-0.187773	0.542421		0.0109731	0.98285		0.00112738	1		40	40	44.7	44.7	115.88	0	11.1657
O60318	Germinal-center associated nuclear protein	MCM3AP	-0.484449	0.272685		0.275315	0.701768		0.0588013	0.898308		9	9	6.7	6.7	218.4	0	8.83071
O60333-2;O60333;O60333-4	Kinesin-like protein KIF1B	KIF1B	NaN	1		-1.1416	0.089363		-0.574906	0.331526		5	3	3.2	2.1	199.26	0.0021765	8.86362
O60341;O60341-2	Lysine-specific histone demethylase 1A	KDM1A	0.457752	0.467488		-0.369118	0.370076		0.0865628	0.993536		22	22	35	35	92.902	0	10.3957
O60343-2;O60343-3;O60343;O60343-4;O60343-5	TBC1 domain family member 4	TBC1D4	-1.45702	0.0134447		NaN	1		0.867027	0.275318		5	5	5.4	5.4	139.55	0	8.89559
O60437	Periplakin	PPL	1.24957	0.017486		0.425379	0.311384		NaN	1		65	65	39.9	39.9	204.74	0	10.2487
O60476	Mannosyl-oligosaccharide 1,2-alpha-mannosidase IB	MAN1A2	NaN	1		-1.35266	0.045261		NaN	1		3	3	7.2	7.2	73.003	0.0030574	8.80713
O60488-2;O60488	Long-chain-fatty-acid--CoA ligase 4	ACSL4	-0.492038	0.218529		-0.123451	0.706712		-0.741406	0.0240116		22	22	42.7	42.7	74.435	0	10.8731
O60493;O60493-2;O60493-4	Sorting nexin-3	SNX3	NaN	1		0.280057	0.555174		0.105519	0.956261		6	6	36.4	36.4	18.762	0	10.4404
O60499-2;O60499	Syntaxin-10	STX10	NaN	1		-0.78509	0.235552		0.693766	0.409086		2	2	10.5	10.5	22.445	0.0012321	8.68123
O60502;O60502-4;O60502-2;O60502-3	Protein O-GlcNAcase	MGEA5	0.357308	0.490799		0.486752	0.226932		0.480572	0.292268		34	34	44.1	44.1	102.91	0	10.7267
O60506;O60506-2	Heterogeneous nuclear ribonucleoprotein Q	SYNCRIP	0.328997	0.394457		-0.617052	0.125492		0.31024	0.528223		18	0	34.2	0	69.602	0	11.096
O60506-3;O60506-4;O60506-5	Heterogeneous nuclear ribonucleoprotein Q	SYNCRIP	NaN	1		NaN	1		NaN	1		1	1	1.8	1.8	62.656	0.0066621	NaN
O60518	Ran-binding protein 6	RANBP6	NaN	1		1.96707	0.00171904		NaN	1		3	3	2.7	2.7	124.71	0.0024027	8.04076
O60524-4;O60524-5;O60524-3;O60524	Nuclear export mediator factor NEMF	NEMF	0.81624	0.346572		-0.0111395	0.953467		0.192029	0.850147		7	7	7.4	7.4	118.02	0	9.38007
O60547-2;O60547	GDP-mannose 4,6 dehydratase	GMDS	0.219876	0.719719		NaN	1		-0.525552	0.193466		16	16	55.3	55.3	39.053	0	10.5912
O60563	Cyclin-T1	CCNT1	NaN	1		NaN	1		NaN	1		2	2	2.8	2.8	80.684	0.0032779	7.45545
O60566;O60566-3;O60566-2	Mitotic checkpoint serine/threonine-protein kinase BUB1 beta	BUB1B	NaN	1		-1.56411	0.0210969		-0.247254	0.592613		13	13	12.9	12.9	119.54	0	8.95252
O60568	Procollagen-lysine,2-oxoglutarate 5-dioxygenase 3	PLOD3	-0.73147	0.12044		-0.113567	0.767568		0.0696076	0.905302		25	25	43.1	43.1	84.784	0	10.1732
O60573;O60573-2	Eukaryotic translation initiation factor 4E type 2	EIF4E2	0.215989	0.823646		-0.101784	0.788054		0.510658	0.451524		8	8	45.3	45.3	28.362	0	10.2062
O60583-2;O60583	Cyclin-T2	CCNT2	NaN	1		NaN	1		-0.0551029	0.779964		1	1	2	2	73.681	0.00076589	8.59233
O60610;O60610-2;O60610-3	Protein diaphanous homolog 1	DIAPH1	-0.890019	0.0356481		-0.366806	0.344082		-0.116992	0.624512		49	49	43.2	43.2	141.35	0	11.0329
O60613	15 kDa selenoprotein	2021-09-15	-0.289245	0.471443		0.0234103	0.969204		0.0108761	0.862077		5	5	34.5	34.5	18.092	0	9.89262
O60645-2;O60645-3;O60645	Exocyst complex component 3	EXOC3	NaN	1		0.620586	0.344868		NaN	1		5	5	9.8	9.8	73.796	0	8.22981
O60664-4;O60664;O60664-3;O60664-2	Perilipin-3	PLIN3	1.02836	0.0213723		0.445468	0.272497		-0.181379	0.501762		22	22	63	63	45.803	0	11.0133
O60678-2;O60678	Protein arginine N-methyltransferase 3	PRMT3	-0.467833	0.278804		-0.333882	0.415581		0.216734	0.826332		3	3	7.5	7.5	52.901	0	9.58147
O60684;O15131	Importin subunit alpha-7;Importin subunit alpha-6	KPNA6;KPNA5	-0.114613	0.685521		-0.424149	0.279961		-0.019111	0.831794		12	7	29.7	17.5	60.029	0	10.7079
O60701;O60701-2;O60701-3	UDP-glucose 6-dehydrogenase	UGDH	-0.0526941	0.717852		-0.252635	0.524779		-0.645367	0.119636		16	16	39.9	39.9	55.023	0	10.502
O60716-5;O60716-3;O60716-2;O60716;O60716-13;O60716-11;O60716-21;O60716-19;O60716-10;O60716-8;O60716-9;O60716-7;O60716-18;O60716-17;O60716-6;O60716-4;O60716-16;O60716-15;O60716-24;O60716-23;O60716-14;O60716-12;O60716-22;O60716-20;O60716-29;O60716-27;O60716-26;O60716-25;O60716-32;O60716-31;O60716-30;O60716-28	Catenin delta-1	CTNND1	1.05797	0.0176685		-0.041827	0.853121		-0.0980674	0.662912		40	40	51.4	51.4	104.15	0	10.974
O60725	Protein-S-isoprenylcysteine O-methyltransferase	ICMT	NaN	1		0.657183	0.205967		-0.331028	0.474989		4	4	22.2	22.2	31.938	0	9.21943
O60739	Eukaryotic translation initiation factor 1b	EIF1B	0.725523	0.593119		0.55366	0.403312		0.215962	0.925411		3	3	45.1	45.1	12.823	0	9.07
O60749;O60749-2	Sorting nexin-2	SNX2	0.122209	0.901177		0.111198	0.84241		-0.432164	0.167095		19	17	42.4	38.3	58.47	0	11.0322
O60762	Dolichol-phosphate mannosyltransferase subunit 1	DPM1	0.0223317	0.916048		0.311339	0.461251		1.05134	0.0135602		11	11	44.6	44.6	29.634	0	10.8375
O60763;O60763-2	General vesicular transport factor p115	USO1	-0.264495	0.405466		0.203872	0.635998		0.061774	0.862514		37	37	45.8	45.8	107.89	0	11.2075
O60783	28S ribosomal protein S14, mitochondrial	MRPS14	0.0553346	0.873964		0.301119	0.556999		0.680854	0.300248		3	3	28.9	28.9	15.139	0	9.78661
Q99879;Q99877;Q93079;Q5QNW6;P62807;P58876;P57053;O60814;Q5QNW6-2	Histone H2B type 1-M;Histone H2B type 1-N;Histone H2B type 1-H;Histone H2B type 2-F;Histone H2B type 1-C/E/F/G/I;Histone H2B type 1-D;Histone H2B type F-S;Histone H2B type 1-K	HIST1H2BM;HIST1H2BN;HIST1H2BH;HIST2H2BF;HIST1H2BC;HIST1H2BD;H2BFS;HIST1H2BK	-0.234482	0.456414		-0.489783	0.117779		0.489675	0.163005		8	0	53.2	0	13.989	0	11.4603
O60826	Coiled-coil domain-containing protein 22	CCDC22	NaN	1		NaN	1		-0.448584	0.422002		3	3	5.6	5.6	70.755	0	7.92172
O60828-2;O60828;O60828-5;O60828-4;O60828-3;O60828-6	Polyglutamine-binding protein 1	PQBP1	NaN	1		0.0305628	0.981585		-0.0436245	0.771493		6	6	33.7	33.7	30.401	0	9.56223
O60830;O60830-2	Mitochondrial import inner membrane translocase subunit Tim17-B	TIMM17B	0.205613	0.840519		0.226155	0.603935		0.56175	0.394452		6	6	43	43	18.273	0	10.0616
O60831	PRA1 family protein 2	PRAF2	NaN	1		0.949871	0.138809		NaN	1		2	2	16.3	16.3	19.258	0	8.6419
O60832;O60832-2	H/ACA ribonucleoprotein complex subunit 4	DKC1	-0.546308	0.221833		-0.284646	0.479414		-0.272872	0.434643		8	8	20.8	20.8	57.673	0	9.59025
O60841	Eukaryotic translation initiation factor 5B	EIF5B	-0.10809	0.705566		-0.0112525	0.928314		0.157826	0.65455		61	61	46.9	46.9	138.83	0	11.4464
O60869;O60869-2;O60869-3	Endothelial differentiation-related factor 1	EDF1	0.211261	0.735259		-0.0689521	0.803627		-0.0774052	0.705869		9	9	48.6	48.6	16.368	0	10.644
O60879-2;O60879-3;O60879	Protein diaphanous homolog 2	DIAPH2	NaN	1		NaN	1		0.873813	0.213629		11	11	10.1	10.1	124.83	0	9.25147
O60884	DnaJ homolog subfamily A member 2	DNAJA2	-0.144457	0.638202		0.21165	0.639195		0.20154	0.717998		17	17	50	50	45.745	0	10.8046
O60885	Bromodomain-containing protein 4	BRD4	NaN	1		NaN	1		NaN	1		3	3	2.7	2.7	152.22	0.0017019	8.404
O60888-3;O60888;O60888-2	Protein CutA	CUTA	0.185486	0.868775		0.280089	0.514162		0.218663	0.850237		4	4	46.8	46.8	16.832	0	10.0329
O60911	Cathepsin L2	CTSV	1.14292	0.294567		NaN	1		NaN	1		1	1	6.9	6.9	37.329	0	8.50011
O60925	Prefoldin subunit 1	PFDN1	-0.128821	0.595127		-0.1224	0.752315		0.0391261	0.849592		8	8	54.1	54.1	14.21	0	10.2414
O60930	Ribonuclease H1	RNASEH1	NaN	1		-0.212417	0.71676		NaN	1		2	2	11.5	11.5	32.064	0.00075969	7.88457
O60942-3;O60942-4;O60942-2;O60942	mRNA-capping enzyme;Polynucleotide 5-triphosphatase;mRNA guanylyltransferase	RNGTT	0.910502	0.446035		-0.125636	0.769886		-0.219085	0.606607		7	7	17.1	17.1	52.533	0	9.33415
O75027;O75027-2;O75027-3	ATP-binding cassette sub-family B member 7, mitochondrial	ABCB7	0.234501	0.80033		0.225466	0.677145		0.338862	0.6641		17	17	29.4	29.4	82.64	0	9.85371
O75044;P0DMP2	SLIT-ROBO Rho GTPase-activating protein 2;SLIT-ROBO Rho GTPase-activating protein 2B	SRGAP2;SRGAP2B	NaN	1		NaN	1		1.20217	0.108656		3	3	2.6	2.6	120.87	0.0014674	8.71354
O75052-3;O75052	Carboxyl-terminal PDZ ligand of neuronal nitric oxide synthase protein	NOS1AP	NaN	1		NaN	1		-0.685267	0.263611		4	4	9.6	9.6	55.568	0.00076453	8.41789
O75054;O75054-2	Immunoglobulin superfamily member 3	IGSF3	NaN	1		NaN	1		NaN	1		3	3	2.6	2.6	135.19	0.0026341	7.54839
O75083;O75083-3	WD repeat-containing protein 1	WDR1	0.215211	0.728119		-0.501842	0.206827		-0.50714	0.110975		26	26	63.4	63.4	66.193	0	11.002
O75096	Low-density lipoprotein receptor-related protein 4	LRP4	-1.03715	0.033289		0.681496	0.147958		-0.692596	0.092967		27	27	19.5	19.5	212.04	0	9.83076
O75116	Rho-associated protein kinase 2	ROCK2	-0.282973	0.439415		-0.239329	0.51723		-0.0241636	0.820655		61	55	45	40.4	160.9	0	10.7111
O75122	CLIP-associating protein 2	CLASP2	0.560005	0.740976		NaN	1		-0.14015	0.694664		1	1	1.3	1.3	141.06	0	9.00225
O75122-3	CLIP-associating protein 2	CLASP2	0.780084	0.162067		0.406222	0.373447		-0.510481	0.204725		26	3	21.3	3.2	165.85	0	10.2863
O75127	Pentatricopeptide repeat-containing protein 1, mitochondrial	PTCD1	NaN	1		NaN	1		NaN	1		2	2	3	3	78.855	0.0068792	8.03092
O75131	Copine-3	CPNE3	-0.147176	0.567029		0.250539	0.60318		0.103615	0.960002		14	13	28.7	27	60.13	0	10.482
O75146	Huntingtin-interacting protein 1-related protein	HIP1R	-1.18714	0.0365952		0.210075	0.781926		-0.378382	0.424429		7	7	7.7	7.7	119.39	0	9.14467
O75150;O75150-4;O75150-3	E3 ubiquitin-protein ligase BRE1B	RNF40	0.219215	0.821537		-0.607973	0.156567		0.0323829	0.837358		25	25	26.8	26.8	113.68	0	10.181
O75152	Zinc finger CCCH domain-containing protein 11A	ZC3H11A	-0.413672	0.323488		-0.438053	0.351601		0.514703	0.491386		14	14	24.3	24.3	89.13	0	9.51855
O75153	Clustered mitochondria protein homolog	CLUH	-0.93316	0.0281436		-0.245182	0.508402		-0.0751804	0.710554		53	53	47.1	47.1	146.67	0	11.0399
O75155;O75155-2	Cullin-associated NEDD8-dissociated protein 2	CAND2	2.50365	0.00646358		NaN	1		1.36121	0.0646217		7	7	8.3	8.3	135.25	0	9.02107
O75165	DnaJ homolog subfamily C member 13	DNAJC13	0.103302	0.985513		0.804355	0.084638		0.0954562	0.995171		29	29	17.1	17.1	254.41	0	9.8384
O75175	CCR4-NOT transcription complex subunit 3	CNOT3	NaN	1		-0.868134	0.191697		0.14757	0.904362		5	5	8.2	8.2	81.871	0	9.12333
O75179-6;O75179-7;O75179-2;O75179	Ankyrin repeat domain-containing protein 17	ANKRD17	-0.0721745	0.701037		-0.118189	0.729381		0.433811	0.547642		10	10	4.3	4.3	246.75	0	9.56078
O75190;O75190-2;O75190-3;O75190-4	DnaJ homolog subfamily B member 6	DNAJB6	-0.0988299	0.717693		-0.347266	0.399138		0.172877	0.88688		5	5	17.5	17.5	36.087	0	9.85607
O75208	Ubiquinone biosynthesis protein COQ9, mitochondrial	COQ9	0.710874	0.427496		-0.451541	0.337522		NaN	1		6	6	27.4	27.4	35.509	0	9.43449
O75223;O75223-3	Gamma-glutamylcyclotransferase	GGCT	-0.47325	0.234299		1.16201	0.00720462		0.688413	0.135651		9	9	56.9	56.9	21.007	0	10.6042
O75251-2;O75251	NADH dehydrogenase [ubiquinone] iron-sulfur protein 7, mitochondrial	NDUFS7	1.27894	0.0338543		-0.200205	0.600303		-0.00924837	0.828349		4	4	18.9	18.9	22.202	0	9.79695
O75306;O75306-2	NADH dehydrogenase [ubiquinone] iron-sulfur protein 2, mitochondrial	NDUFS2	-0.345283	0.310077		-0.302027	0.455434		-0.139589	0.634061		12	12	31.5	31.5	52.545	0	10.4186
O75312	Zinc finger protein ZPR1	ZPR1	0.0716254	0.96766		-0.459153	0.280483		-0.211537	0.44082		8	8	17.6	17.6	50.925	0	10.1064
O75323;O75323-2	Protein NipSnap homolog 2	GBAS	-0.206643	0.572361		0.35834	0.397423		0.302797	0.725332		10	10	41.6	41.6	33.742	0	10.1137
O75340;O75340-2	Programmed cell death protein 6	PDCD6	0.188611	0.776627		-0.0945079	0.777493		0.191304	0.789948		9	9	61.3	61.3	21.868	0	10.5972
O75347;O75347-2	Tubulin-specific chaperone A	TBCA	0.153287	0.715789		-0.0745054	0.775776		-0.309911	0.326535		14	14	61.1	61.1	12.855	0	11.1791
O75348	V-type proton ATPase subunit G 1	ATP6V1G1	-0.118227	0.690577		0.652417	0.115303		-0.0127426	0.756638		5	5	44.1	44.1	13.757	0	10.0024
O75351	Vacuolar protein sorting-associated protein 4B	VPS4B	-0.666645	0.151489		0.242142	0.649798		-0.423847	0.269365		5	4	10.8	8.1	49.301	0	9.55927
O75352-2;O75352	Mannose-P-dolichol utilization defect 1 protein	MPDU1	-0.507973	0.168031		-0.205898	0.613605		-0.169981	0.588555		3	3	18.3	18.3	19.752	0	10.2563
O75362	Zinc finger protein 217	ZNF217	1.33743	0.197883		NaN	1		-0.362778	0.490965		5	4	5.7	4.9	115.27	0.00076492	9.06315
O75368	SH3 domain-binding glutamic acid-rich-like protein	SH3BGRL	-0.534475	0.150499		-0.19537	0.611446		0.505613	0.297679		9	9	78.9	78.9	12.774	0	10.563
O75369-2;O75369-9;O75369;O75369-6;O75369-3;O75369-7;O75369-5;O75369-4	Filamin-B	FLNB	NaN	1		NaN	1		NaN	1		1	1	1.3	1.3	275.66	0	8.79658
O75369-8	Filamin-B	FLNB	0.319964	0.408519		0.719966	0.0739159		-0.364362	0.248961		145	2	72.3	0.6	281.63	0	12.1713
O75376;O75376-2	Nuclear receptor corepressor 1	NCOR1	NaN	1		-2.14446	0.00168566		0.227618	0.911241		10	10	5.2	5.2	270.21	0	9.07907
O75379-2;O75379	Vesicle-associated membrane protein 4	VAMP4	NaN	1		NaN	1		NaN	1		1	1	8.6	8.6	16.24	0.00099305	8.10384
O75380	NADH dehydrogenase [ubiquinone] iron-sulfur protein 6, mitochondrial	NDUFS6	-0.631896	0.191778		0.124461	0.832379		0.328526	0.68909		3	3	38.7	38.7	13.711	0	9.21229
O75381-2;O75381	Peroxisomal membrane protein PEX14	PEX14	0.559932	0.403586		0.204977	0.641014		0.20545	0.870288		7	7	19.2	19.2	36.701	0	10.0288
O75390	Citrate synthase, mitochondrial	CS	-0.136454	0.645397		0.102344	0.82989		0.10873	0.758649		19	19	51.1	51.1	51.712	0	11.5957
O75391	Sperm-associated antigen 7	SPAG7	-0.901715	0.0609946		-0.0395064	0.898457		-0.0786564	0.643563		5	5	30.4	30.4	26.034	0	9.99521
O75394	39S ribosomal protein L33, mitochondrial	MRPL33	0.321582	0.804521		0.210229	0.702511		0.895741	0.15738		1	1	16.9	16.9	7.6191	0.0068744	9.61033
O75396	Vesicle-trafficking protein SEC22b	SEC22B	-0.398513	0.222093		0.458284	0.257728		0.286761	0.566989		12	12	51.6	51.6	24.593	0	11.1025
O75400-2;O75400	Pre-mRNA-processing factor 40 homolog A	PRPF40A	-0.125683	0.667812		-0.458771	0.245446		0.364415	0.444224		26	1	25.2	2.2	105.93	0	10.8006
O75414;O75414-2	Nucleoside diphosphate kinase 6	NME6	1.02283	0.367949		0.153416	0.85351		NaN	1		2	2	11.3	11.3	21.142	0.00099108	8.35898
O75431-2;O75431	Metaxin-2	MTX2	0.109026	1		-0.255823	0.520145		0.559367	0.240406		7	7	33.6	33.6	28.823	0	10.4021
O75436;O75436-2	Vacuolar protein sorting-associated protein 26A	VPS26A	0.0965318	0.977729		0.203398	0.683469		0.0950972	0.976748		12	11	42.2	40.1	38.169	0	10.5691
O75439	Mitochondrial-processing peptidase subunit beta	PMPCB	-0.338542	0.370936		0.151772	0.775667		0.438093	0.381613		14	14	32.5	32.5	54.366	0	10.5834
O75446	Histone deacetylase complex subunit SAP30	SAP30	-0.519741	0.251469		-1.01488	0.129377		-0.235501	0.603473		5	5	21.8	21.8	23.306	0.00075301	8.89473
O75448-2;O75448	Mediator of RNA polymerase II transcription subunit 24	MED24	0.165301	0.858424		-0.379737	0.416666		-0.0552015	0.823604		6	6	8.2	8.2	108.94	0	9.20892
O75449;O75449-2	Katanin p60 ATPase-containing subunit A1	KATNA1	NaN	1		NaN	1		NaN	1		3	3	6.3	6.3	55.964	0.0024085	8.58599
O75475	PC4 and SFRS1-interacting protein	PSIP1	0.606035	0.358761		-0.00826918	0.914498		-0.170544	0.49919		9	9	17.4	17.4	60.103	0	9.91042
O75477	Erlin-1	ERLIN1	-0.160847	0.546525		0.905671	0.0377383		-0.484608	0.225152		12	12	41.9	41.9	38.925	0	10.3452
O75487;O75487-2	Glypican-4;Secreted glypican-4	GPC4	0.488926	0.428638		-0.707423	0.0984467		-1.03697	0.0167241		14	14	38.5	38.5	62.411	0	10.5197
O75489	NADH dehydrogenase [ubiquinone] iron-sulfur protein 3, mitochondrial	NDUFS3	-0.380127	0.324292		-0.26972	0.472271		0.0294123	0.940175		16	16	66.3	66.3	30.241	0	10.7555
O75494-5;O75494-4;O75494-6;O75494-3;O75494-2;O75494	Serine/arginine-rich splicing factor 10	SRSF10	-0.324579	0.383809		-1.14507	0.0884276		0.00475299	0.841701		3	3	23.6	23.6	20.117	0	8.89801
O75521-2;O75521	Enoyl-CoA delta isomerase 2, mitochondrial	ECI2	0.24306	0.788519		NaN	1		0.673216	0.286018		10	10	38.4	38.4	39.609	0	9.96247
O75531	Barrier-to-autointegration factor;Barrier-to-autointegration factor, N-terminally processed	BANF1	0.192135	0.862527		0.284634	0.547902		-0.749334	0.0753436		8	8	68.5	68.5	10.058	0	10.4483
O75533	Splicing factor 3B subunit 1	SF3B1	-0.322397	0.317311		-0.309881	0.31252		0.275635	0.433128		57	57	56.5	56.5	145.83	0	11.4495
O75534;O75534-4;O75534-2;O75534-3	Cold shock domain-containing protein E1	CSDE1	-0.0646609	0.801245		0.0258681	0.978763		0.0565646	0.87422		34	34	47.1	47.1	88.884	0	11.1031
O75569;O75569-3;O75569-2	Interferon-inducible double-stranded RNA-dependent protein kinase activator A	PRKRA	-0.405299	0.250493		NaN	1		-0.310388	0.317311		9	9	34.5	34.5	34.404	0	10.2045
O75581	Low-density lipoprotein receptor-related protein 6	LRP6	0.447253	0.847932		NaN	1		NaN	1		3	3	3	3	180.43	0	7.97385
O75607	Nucleoplasmin-3	NPM3	NaN	1		0.5512	0.185491		0.940417	0.113408		4	4	35.4	35.4	19.343	0	10.0416
O75608-2;O75608	Acyl-protein thioesterase 1	LYPLA1	-0.549367	0.17515		0.381902	0.354206		-0.297353	0.317311		11	11	72	72	22.875	0	10.7228
O75616;O75616-2	GTPase Era, mitochondrial	ERAL1	0.665029	0.465888		0.0173922	1		NaN	1		7	7	20.4	20.4	48.349	0	9.44262
O75629	Protein CREG1	CREG1	NaN	1		NaN	1		0.381573	0.629696		1	1	9.5	9.5	24.074	0	9.2999
O75638-2;P78358;O75638	Cancer/testis antigen 2;Cancer/testis antigen 1	CTAG2;CTAG1A	NaN	1		NaN	1		0.750543	0.36152		2	2	11.1	11.1	18.265	0.00099206	8.96731
O75643	U5 small nuclear ribonucleoprotein 200 kDa helicase	SNRNP200	0.136454	0.750944		-0.0835114	0.754605		0.49684	0.156923		104	104	55.7	55.7	244.5	0	11.596
O75663;O75663-2	TIP41-like protein	TIPRL	-0.184769	0.511551		-0.329409	0.41933		0.419741	0.406723		11	11	54.8	54.8	31.444	0	10.3459
O75683	Surfeit locus protein 6	SURF6	NaN	1		-0.897287	0.177821		NaN	1		3	3	8.6	8.6	41.45	0.0055491	9.00471
O75688;O75688-5;O75688-4;O75688-2	Protein phosphatase 1B	PPM1B	NaN	1		-0.26737	0.658631		-0.303169	0.542222		6	5	19.2	16.7	52.642	0	9.11558
O75691	Small subunit processome component 20 homolog	UTP20	0.161436	0.827098		-0.920143	0.0333492		0.768493	0.091095		69	69	28.2	28.2	318.38	0	10.6147
O75694;O75694-2	Nuclear pore complex protein Nup155	NUP155	-0.145605	0.636408		0.0380291	0.998298		0.500463	0.270248		45	45	41.7	41.7	155.2	0	11.0631
O75695	Protein XRP2	RP2	0.596458	0.526724		0.276819	0.59445		0.50457	0.467976		7	7	17.4	17.4	39.641	0	9.69146
O75717;O75717-2	WD repeat and HMG-box DNA-binding protein 1	WDHD1	0.777535	0.0360877		0.200414	0.64229		-0.319183	0.31232		57	57	61.2	61.2	125.97	0	11.2064
O75718	Cartilage-associated protein	CRTAP	-0.102457	0.636559		-0.0907798	0.807321		0.369016	0.631754		9	9	23.2	23.2	46.561	0	10.2038
O75746;O75746-2	Calcium-binding mitochondrial carrier protein Aralar1	SLC25A12	0.109962	0.95048		-0.49916	0.240857		0.209446	0.836333		13	13	24.5	24.5	74.761	0	9.66187
O75787-2;O75787	Renin receptor	ATP6AP2	0.24296	0.788657		0.0542234	0.976519		-0.00317046	0.838505		12	12	42.5	42.5	35.612	0	9.83034
O75792	Ribonuclease H2 subunit A	RNASEH2A	NaN	1		NaN	1		-1.11512	0.0910503		3	3	9.7	9.7	33.395	0.00075415	9.09212
O75794	Cell division cycle protein 123 homolog	CDC123	NaN	1		NaN	1		NaN	1		2	2	7.7	7.7	39.134	0.003959	8.4217
O75817	Ribonuclease P protein subunit p20	POP7	NaN	1		NaN	1		NaN	1		1	1	10.7	10.7	15.651	0.0060018	7.964
O75818-2;O75818	Ribonuclease P protein subunit p40	RPP40	NaN	1		NaN	1		0.0887621	0.929932		4	4	12.9	12.9	39.327	0	8.7948
O75821	Eukaryotic translation initiation factor 3 subunit G	EIF3G	0.367818	0.475047		0.218516	0.626059		0.527272	0.242412		17	17	49.4	49.4	35.611	0	10.8638
O75822;O75822-3;O75822-2	Eukaryotic translation initiation factor 3 subunit J	EIF3J	0.755828	0.177782		-0.468114	0.263745		-0.305763	0.406003		13	13	43.4	43.4	29.062	0	10.5398
O75828	Carbonyl reductase [NADPH] 3	CBR3	NaN	1		0.972301	0.0353899		0.465804	0.510808		6	6	31	31	30.85	0	9.60038
O75832;O75832-2	26S proteasome non-ATPase regulatory subunit 10	PSMD10	0.316609	0.554351		0.555941	0.163233		-0.133404	0.592012		10	10	60.2	60.2	24.428	0	10.695
O75844	CAAX prenyl protease 1 homolog	ZMPSTE24	0.484396	0.434164		-0.221119	0.571694		0.312505	0.571907		10	10	24	24	54.812	0	10.5624
O75865;O75865-2	Trafficking protein particle complex subunit 6A	TRAPPC6A	NaN	1		NaN	1		-1.19125	0.0732644		3	3	17	17	17.604	0	8.37958
O75874	Isocitrate dehydrogenase [NADP] cytoplasmic	IDH1	-1.17076	0.000534231		-0.111693	0.689605		-0.305753	0.333042		27	25	66.2	62.3	46.659	0	11.7448
O75880	Protein SCO1 homolog, mitochondrial	SCO1	0.104337	0.935256		-0.313908	0.439559		0.973295	0.0281877		11	11	28.2	28.2	33.814	0	10.6114
O75909;O75909-4;O75909-1;O75909-2	Cyclin-K	CCNK	0.100044	0.936533		-0.274748	0.550179		0.0765693	0.973616		9	9	25.2	25.2	64.239	0	9.5532
O75915	PRA1 family protein 3	ARL6IP5	0.743127	0.401627		1.22038	0.00771208		0.660446	0.317311		4	4	24.5	24.5	21.614	0	9.68786
O75923-3;O75923-9;O75923;O75923-14;O75923-6;O75923-12;O75923-5;O75923-11;O75923-4;O75923-10;O75923-2;O75923-8;O75923-7;O75923-13;O75923-15	Dysferlin	DYSF	-0.0722046	0.700997		-0.416865	0.374458		NaN	1		30	30	18.9	18.9	235.91	0	9.44514
O75934	Pre-mRNA-splicing factor SPF27	BCAS2	0.562751	0.400753		-0.0829201	0.821155		0.78591	0.198934		8	8	33.8	33.8	26.131	0	9.96263
O75937	DnaJ homolog subfamily C member 8	DNAJC8	0.281141	0.612832		-0.187968	0.597949		-0.125979	0.60662		17	17	61.7	61.7	29.841	0	10.9127
O75940	Survival of motor neuron-related-splicing factor 30	SMNDC1	0.436467	0.682813		0.133543	0.818398		0.592452	0.418869		4	4	24.8	24.8	26.711	0	9.53826
O75947;O75947-2	ATP synthase subunit d, mitochondrial	ATP5H	0.0923402	0.845385		0.168614	0.701316		-0.0844231	0.787272		12	12	78.3	78.3	18.491	0	11.1392
O75955;O75955-2	Flotillin-1	FLOT1	0.569304	0.394213		-0.00035408	0.969029		-0.854468	0.0237302		14	14	45.7	45.7	47.355	0	9.96089
O75964	ATP synthase subunit g, mitochondrial	ATP5L	0.142087	0.863489		0.119132	0.825763		-0.072241	0.71676		7	7	54.4	54.4	11.428	0	10.9922
O75970-5;O75970-3;O75970-2;O75970	Multiple PDZ domain protein	MPDZ	1.5342	0.126054		0.283918	0.598286		NaN	1		6	6	4	4	214.8	0	9.19268
O75976;O75976-2	Carboxypeptidase D	CPD	0.141557	0.864489		0.268507	0.534167		-0.64283	0.0479384		42	42	36.2	36.2	152.93	0	10.8231
O76003	Glutaredoxin-3	GLRX3	0.460795	0.348407		0.627048	0.112872		0.652287	0.139133		13	13	44.8	44.8	37.432	0	11.0279
O76021;O76021-2	Ribosomal L1 domain-containing protein 1	RSL1D1	-0.449749	0.306594		-1.2143	0.00642891		0.748077	0.248433		10	10	20.6	20.6	54.972	0	9.89848
O76024	Wolframin	WFS1	-0.510662	0.256814		0.88938	0.0847552		NaN	1		7	7	8	8	100.29	0	9.24185
O76031	ATP-dependent Clp protease ATP-binding subunit clpX-like, mitochondrial	CLPX	0.385486	0.564611		-0.216155	0.579261		-0.0134877	0.83626		22	22	40.1	40.1	69.223	0	10.4713
O76062	Delta(14)-sterol reductase	TM7SF2	NaN	1		NaN	1		NaN	1		1	1	3.1	3.1	46.405	0	7.64858
O76071	Probable cytosolic iron-sulfur protein assembly protein CIAO1	CIAO1	NaN	1		0.369208	0.458599		-0.00510176	0.835275		7	7	23.6	23.6	37.84	0	9.59141
O76075	DNA fragmentation factor subunit beta	DFFB	NaN	1		NaN	1		0.00391503	0.906403		3	3	12.7	12.7	39.109	0	9.28995
O76094;O76094-2	Signal recognition particle subunit SRP72	SRP72	0.811224	0.0751339		-0.211663	0.560003		0.0183811	0.915364		26	26	44.4	44.4	74.605	0	10.8836
O94762-4;O94762	ATP-dependent DNA helicase Q5	RECQL5	NaN	1		0.306513	0.664517		NaN	1		2	2	2.4	2.4	106.05	0.0086031	8.42019
O94766-2;O94766	Galactosylgalactosylxylosylprotein 3-beta-glucuronosyltransferase 3	B3GAT3	2.11617	0.0246865		0.857805	0.0966494		0.418412	0.589787		6	5	20.6	18.4	34.624	0	9.1929
O94776;O94776-2	Metastasis-associated protein MTA2	MTA2	0.584164	0.379622		0.368104	0.384069		-0.0658033	0.665072		18	15	31	27.4	75.022	0	10.0272
O94804	Serine/threonine-protein kinase 10	STK10	-0.0975328	0.582364		0.252165	0.642579		0.575957	0.433706		10	10	11.2	11.2	112.13	0	9.26867
O94808	Glutamine--fructose-6-phosphate aminotransferase [isomerizing] 2	GFPT2	-0.635181	0.170188		NaN	1		-0.0941623	0.61801		10	10	16.3	16.3	76.93	0	10.0427
O94822;O94822-3	E3 ubiquitin-protein ligase listerin	LTN1	0.636543	0.27173		0.353344	0.444691		0.335701	0.533651		39	39	26.5	26.5	200.55	0	10.3573
O94826	Mitochondrial import receptor subunit TOM70	TOMM70A	0.247269	0.671091		0.170476	0.720231		0.570236	0.20212		31	31	60.7	60.7	67.454	0	11.0669
O94832	Unconventional myosin-Id	MYO1D	NaN	1		1.08393	0.0894492		NaN	1		5	5	6.9	6.9	116.2	0.0026278	8.38263
O94854;O94854-2	Uncharacterized protein KIAA0754	KIAA0754	0.620962	0.685035		NaN	1		NaN	1		4	4	3.3	3.3	135.15	0.00099059	8.04301
O94855;O94855-2	Protein transport protein Sec24D	SEC24D	-0.181264	0.503941		-0.151763	0.729373		-0.783191	0.128496		8	8	13	13	113.01	0	9.25049
O94874;O94874-2;O94874-3	E3 UFM1-protein ligase 1	UFL1	0.739203	0.18919		-0.141048	0.69905		0.168965	0.832658		25	25	36.8	36.8	89.594	0	10.4671
O94888	UBX domain-containing protein 7	UBXN7	-0.148066	0.649638		0.138009	0.763893		-0.325722	0.300411		11	11	28.4	28.4	54.862	0	10.1561
O94903	Proline synthase co-transcribed bacterial homolog protein	PROSC	-0.189287	0.505079		-0.0174944	0.912041		0.353458	0.505264		10	10	43.3	43.3	30.344	0	10.3749
O94905	Erlin-2	ERLIN2	0.0922074	0.845673		0.297407	0.476825		0.2004	0.569344		16	13	61.1	51.9	37.839	0	11.1065
O94906;O94906-2	Pre-mRNA-processing factor 6	PRPF6	0.236095	0.791204		-0.540633	0.200664		0.340103	0.526539		31	31	34.5	34.5	106.92	0	10.5082
O94913	Pre-mRNA cleavage complex 2 protein Pcf11	PCF11	0.459454	0.836183		-0.0787099	0.864578		NaN	1		4	4	3.7	3.7	173.05	0	8.88544
O94915	Protein furry homolog-like	FRYL	NaN	1		0.861055	0.0953666		-0.0920344	0.772932		20	18	7.5	6.7	339.59	0	9.39547
O94966-7;O94966-6;O94966-5;O94966-4;O94966-3;O94966	Ubiquitin carboxyl-terminal hydrolase 19	USP19	0.490254	0.806694		0.230753	0.673193		0.102322	0.959999		9	9	8	8	150.66	0	9.18605
O94973;O94973-2;O94973-3	AP-2 complex subunit alpha-2	AP2A2	-0.141717	0.658266		-0.269663	0.499851		-0.506446	0.20006		11	11	17.9	17.9	103.96	0	9.88223
O94979-6;O94979-3;O94979-10;O94979-4;O94979-9;O94979-2;O94979;O94979-8;O94979-5	Protein transport protein Sec31A	SEC31A	0.45498	0.355636		0.170136	0.720916		0.233821	0.659071		34	9	38.6	7.6	117.67	0	11.0684
O94992	Protein HEXIM1	HEXIM1	NaN	1		0.757721	0.242941		NaN	1		2	2	8.6	8.6	40.623	0	9.07089
O95059	Ribonuclease P protein subunit p14	RPP14	NaN	1		NaN	1		0.167653	0.984345		4	4	36.3	36.3	13.693	0	8.71497
O95070	Protein YIF1A	YIF1A	0.579759	0.72268		-0.103345	0.836814		NaN	1		3	3	15.7	15.7	32.011	0	9.06058
O95071-2;O95071	E3 ubiquitin-protein ligase UBR5	UBR5	0.232538	0.796918		0.100118	0.836401		-0.0175743	0.748134		57	57	27	27	309.22	0	10.2121
O95104;O95104-2;O95104-3	Splicing factor, arginine/serine-rich 15	SCAF4	-0.0237047	0.765489		-0.0304066	0.876493		-0.0642053	0.738011		10	10	12.5	12.5	125.87	0	9.57858
O95139;O95139-2	NADH dehydrogenase [ubiquinone] 1 beta subcomplex subunit 6	NDUFB6	-0.603073	0.189813		-0.100268	0.790702		1.00575	0.0874019		5	5	42.2	42.2	15.489	0	10.052
O95140	Mitofusin-2	MFN2	0.873341	0.307092		-0.262841	0.509307		NaN	1		13	12	20.3	19.4	86.401	0	9.64126
O95155-2;O95155;O95155-4;O95155-3	Ubiquitin conjugation factor E4 B	UBE4B	-0.41792	0.335822		0.377315	0.44757		0.227108	0.812147		19	19	20.4	20.4	133.27	0	9.90155
O95159	Zinc finger protein-like 1	ZFPL1	NaN	1		0.236495	0.74913		-1.39077	0.0397167		3	3	10.3	10.3	34.114	0	9.11594
O95163	Elongator complex protein 1	IKBKAP	0.032524	0.909096		0.0748665	0.885549		0.31419	0.708887		30	30	30.1	30.1	150.25	0	10.1062
O95168-2;O95168	NADH dehydrogenase [ubiquinone] 1 beta subcomplex subunit 4	NDUFB4	-0.696073	0.137208		0.117148	0.803601		0.0297736	0.832635		5	5	44.2	44.2	14.026	0	9.97443
O95169-3;O95169	NADH dehydrogenase [ubiquinone] 1 beta subcomplex subunit 8, mitochondrial	NDUFB8	-0.830551	0.0847262		-0.124348	0.7719		0.091361	0.973517		3	3	21.3	21.3	18.479	0	9.37339
O95182	NADH dehydrogenase [ubiquinone] 1 alpha subcomplex subunit 7	NDUFA7	-0.768936	0.106304		0.117695	0.842828		0.0693972	0.999283		4	4	33.6	33.6	12.551	0	9.39044
O95197-3;O95197-5;O95197-4;O95197-7;O95197-2;O95197	Reticulon-3	RTN3	-0.378007	0.326574		0.215404	0.631998		-0.530335	0.0970186		5	5	30.9	30.9	25.609	0	10.6641
O95202	LETM1 and EF-hand domain-containing protein 1, mitochondrial	LETM1	0.114367	0.916111		0.148322	0.765246		0.440749	0.339884		31	31	54.1	54.1	83.353	0	10.801
O95218-2;O95218	Zinc finger Ran-binding domain-containing protein 2	ZRANB2	-0.716947	0.127716		-0.200237	0.600255		0.363322	0.633156		6	6	17.2	17.2	36.318	0	9.78197
O95219-2;O95219	Sorting nexin-4	SNX4	0.0423527	0.724698		0.247531	0.73556		-0.230047	0.608542		2	2	7.9	7.9	35.61	0	9.0728
O95232	Luc7-like protein 3	LUC7L3	0.155231	0.923307		-0.409224	0.32415		0.144046	0.880884		11	11	27.1	27.1	51.466	0	10.3213
O95239;O95239-2	Chromosome-associated kinesin KIF4A	KIF4A	0.416423	0.521871		-0.100574	0.76712		0.734422	0.108354		37	36	32.3	31.4	139.88	0	10.323
O95249;O95249-2	Golgi SNAP receptor complex member 1	GOSR1	0.551833	0.411793		-0.0706176	0.842919		0.776503	0.205362		11	11	50.8	50.8	28.612	0	10.0375
O95292	Vesicle-associated membrane protein-associated protein B/C	VAPB	0.395587	0.434796		0.0526	0.967057		0.149843	0.815821		14	14	63	63	27.228	0	10.985
O95295	SNARE-associated protein Snapin	SNAPIN	NaN	1		0.587685	0.259595		0.317616	0.701561		2	2	25.7	25.7	14.874	0	9.24546
O95298;E9PQ53;O95298-2	NADH dehydrogenase [ubiquinone] 1 subunit C2;NADH dehydrogenase [ubiquinone] 1 subunit C2, isoform 2	NDUFC2;NDUFC2-KCTD14	-0.842939	0.0808482		-0.181068	0.629501		0.301262	0.71279		6	6	38.7	38.7	14.187	0	9.56689
O95299;O95299-2	NADH dehydrogenase [ubiquinone] 1 alpha subcomplex subunit 10, mitochondrial	NDUFA10	-0.242084	0.432756		0.109741	0.85321		0.198514	0.776289		13	13	41.4	41.4	40.75	0	10.3954
O95302;O95302-3	Peptidyl-prolyl cis-trans isomerase FKBP9	FKBP9	0.590853	0.712473		0.63264	0.334946		0.713971	0.319069		3	3	6.7	6.7	63.083	0	9.16056
O95336	6-phosphogluconolactonase	PGLS	0.0705267	1		0.793328	0.0421154		-0.053849	0.756005		11	11	62	62	27.547	0	10.8323
O95340;O95340-2	Bifunctional 3-phosphoadenosine 5-phosphosulfate synthase 2;Sulfate adenylyltransferase;Adenylyl-sulfate kinase	PAPSS2	NaN	1		NaN	1		NaN	1		3	3	7	7	69.5	0.00051203	8.18653
O95342	Bile salt export pump	ABCB11	NaN	1		0.278811	0.605316		NaN	1		3	3	2.8	2.8	146.41	0.0090395	9.49367
O95347;O95347-2	Structural maintenance of chromosomes protein 2	SMC2	-0.0327429	0.8213		-0.127365	0.699911		-0.113276	0.631977		49	49	45.4	45.4	135.65	0	10.8113
O95352;O95352-2;O95352-3	Ubiquitin-like modifier-activating enzyme ATG7	ATG7	NaN	1		0.441556	0.365662		1.77999	0.00298248		17	17	23.5	23.5	77.959	0	9.83445
O95359;O95359-1;O95359-5;O95359-6	Transforming acidic coiled-coil-containing protein 2	TACC2	NaN	1		NaN	1		-0.0948336	0.689106		6	2	1.9	0.6	309.42	0.00098961	9.75096
O95372	Acyl-protein thioesterase 2	LYPLA2	0.125254	0.895386		-0.0927185	0.760892		0.459137	0.317311		10	10	59.3	59.3	24.737	0	10.8007
O95373	Importin-7	IPO7	-0.573682	0.0837136		0.414955	0.312179		0.150363	0.670006		32	31	40.4	39.4	119.52	0	11.3789
O95376	E3 ubiquitin-protein ligase ARIH2	ARIH2	0.729483	0.412454		0.19928	0.71918		-0.327688	0.478676		3	3	8.7	8.7	57.818	0	9.39797
O95394;O95394-3;O95394-4	Phosphoacetylglucosamine mutase	PGM3	0.596172	0.310119		-0.0670891	0.849184		-0.133074	0.555934		12	12	26.2	26.2	59.851	0	10.2253
O95400	CD2 antigen cytoplasmic tail-binding protein 2	CD2BP2	NaN	1		0.178426	0.821726		NaN	1		2	2	7.3	7.3	37.646	0.0012273	8.97341
O95405-2;O95405	Zinc finger FYVE domain-containing protein 9	ZFYVE9	NaN	1		NaN	1		-0.293872	0.550451		1	1	1.8	1.8	150.35	0.0007655	8.3142
O95433;O95433-2	Activator of 90 kDa heat shock protein ATPase homolog 1	AHSA1	0.0150693	0.903456		0.459826	0.255988		0.547059	0.223203		13	13	45.3	45.3	38.274	0	10.84
O95453-2;O95453;O95453-3;O95453-4	Poly(A)-specific ribonuclease PARN	PARN	NaN	1		-0.441854	0.294424		-0.285102	0.419405		8	8	14.9	14.9	66.574	0	9.57295
O95456-2;O95456	Proteasome assembly chaperone 1	PSMG1	-1.12551	0.00580996		-0.144436	0.693452		0.447182	0.369538		9	9	36.7	36.7	30.288	0	10.3997
O95470	Sphingosine-1-phosphate lyase 1	SGPL1	0.286408	0.842912		0.00224339	0.93262		-0.153559	0.599023		8	8	18.3	18.3	63.523	0	9.73987
O95471-2;O95471	Claudin-7	CLDN7	NaN	1		-0.226831	0.701337		NaN	1		1	1	10.1	10.1	16.837	0	9.14666
O95486	Protein transport protein Sec24A	SEC24A	0.274769	0.72985		0.052874	0.928722		0.18285	0.904772		18	17	21	20.2	119.75	0	10.2015
O95487-2;O95487;O95487-3	Protein transport protein Sec24B	SEC24B	0.107669	0.947253		0.112769	0.871527		-0.39385	0.298201		10	10	10.3	10.3	133.63	0	9.76068
O95490-3;O95490-4;O95490-2;O95490-5;O95490;O95490-7;O95490-6	Latrophilin-2	LPHN2	-0.538723	0.234066		-0.629403	0.145519		-1.00156	0.0192076		11	11	12.9	12.9	126.16	0	9.90018
O95563	Mitochondrial pyruvate carrier 2	MPC2	NaN	1		NaN	1		1.61622	0.0251898		4	4	33.1	33.1	14.279	0	8.43495
O95573	Long-chain-fatty-acid--CoA ligase 3	ACSL3	-0.403313	0.216862		-0.283642	0.35283		0.561155	0.109788		31	29	53.5	49.4	80.419	0	11.1185
O95602	DNA-directed RNA polymerase I subunit RPA1	POLR1A	-0.0202673	0.830863		0.278085	0.517369		0.072576	0.910756		34	34	23.7	23.7	194.81	0	10.013
O95613-2;O95613	Pericentrin	PCNT	NaN	1		NaN	1		-0.335954	0.513704		3	3	1	1	355.88	0.002175	8.58114
O95619	YEATS domain-containing protein 4	YEATS4	NaN	1		NaN	1		-0.117429	0.717128		2	2	11.9	11.9	26.499	0.002176	8.54437
O95671;O95671-2;O95671-3	N-acetylserotonin O-methyltransferase-like protein	ASMTL	-0.902173	0.064249		0.0702998	0.94757		-0.00805827	0.830335		13	13	29.3	29.3	68.856	0	9.68759
O95674	Phosphatidate cytidylyltransferase 2	CDS2	-0.117443	0.642715		0.0554733	0.974267		-0.568366	0.157374		7	7	20	20	51.417	0	9.64333
Q8N103-3;O95684-2;O95684	FGFR1 oncogene partner	FGFR1OP	NaN	1		NaN	1		0.418028	0.686847		1	1	2.9	2.9	56.919	0	8.52343
O95714	E3 ubiquitin-protein ligase HERC2	HERC2	1.62158	0.0383825		0.355384	0.477754		-0.230313	0.490103		30	30	7.2	7.2	527.22	0	9.64817
O95716	Ras-related protein Rab-3D	RAB3D	0.359268	0.763906		0.255676	0.627943		0.133037	0.94247		4	2	24.2	11.9	24.267	0	9.60767
O95721	Synaptosomal-associated protein 29	SNAP29	NaN	1		-0.124725	0.77131		0.89642	0.201031		7	7	26.4	26.4	28.97	0	9.40468
O95747	Serine/threonine-protein kinase OSR1	OXSR1	0.190172	0.865743		0.5402	0.226808		-0.377469	0.325064		11	10	21.8	20.5	58.022	0	10.4931
O95757	Heat shock 70 kDa protein 4L	HSPA4L	NaN	1		1.82823	0.0036251		NaN	1		2	2	2.6	2.6	94.511	0.009483	8.56339
O95758-1;O95758-6;O95758-2;O95758;O95758-5;O95758-4;O95758-7	Polypyrimidine tract-binding protein 3	PTBP3	0.655399	0.654156		-0.0727764	0.871291		NaN	1		2	2	3.5	3.5	56.501	0.0030711	8.84738
O95777	U6 snRNA-associated Sm-like protein LSm8	LSM8	0.207544	0.837818		0.209141	0.633647		0.212913	0.858951		7	7	99	99	10.403	0	10.1443
O95782-2;O95782	AP-2 complex subunit alpha-1	AP2A1	0.0440444	0.884562		0.0628175	0.941452		-0.0961612	0.701526		26	19	33.9	25.5	105.36	0	10.5398
O95793-2;O95793-3;O95793	Double-stranded RNA-binding protein Staufen homolog 1	STAU1	0.137766	0.952252		-0.305095	0.451304		0.0565186	0.954423		12	12	25.2	25.2	54.933	0	10.3616
O95801	Tetratricopeptide repeat protein 4	TTC4	0.870543	0.308954		-0.311271	0.501463		0.411318	0.574303		6	6	15	15	44.678	0	9.54597
O95816;O95816-2	BAG family molecular chaperone regulator 2	BAG2	0.220949	0.815612		-0.657046	0.126514		0.720817	0.246517		8	8	38.9	38.9	23.772	0	10.2022
O95819-2;O95819-3;O95819-4;O95819;O95819-5	Mitogen-activated protein kinase kinase kinase kinase 4	MAP4K4	-0.346463	0.407735		-0.417299	0.324956		-0.0379536	0.712611		16	1	15.3	0.9	138.5	0	10.0664
O95831-3;O95831;O95831-2	Apoptosis-inducing factor 1, mitochondrial	AIFM1	0.0318186	0.978375		0.165929	0.706389		-0.043176	0.888859		28	28	50.6	50.6	66.294	0	11.4768
O95861-4;O95861;O95861-2;O95861-3	3(2),5-bisphosphate nucleotidase 1	BPNT1	NaN	1		0.0530167	0.928441		0.319664	0.701035		9	9	41.2	41.2	29.188	0	10.0868
O95864;O95864-3;O95864-4;O95864-2	Fatty acid desaturase 2	FADS2	0.0822938	0.983682		-0.593864	0.166139		1.34085	0.0184438		13	12	35.1	33.6	52.259	0	10.0982
O95865	N(G),N(G)-dimethylarginine dimethylaminohydrolase 2	DDAH2	0.578753	0.384895		0.16904	0.772684		-0.85363	0.0428937		10	9	47.7	44.9	29.644	0	9.89998
O95881	Thioredoxin domain-containing protein 12	TXNDC12	0.0329495	0.975873		0.197563	0.666497		0.327715	0.500273		10	10	66.9	66.9	19.206	0	11.0889
O95983-2;O95983	Methyl-CpG-binding domain protein 3	MBD3	NaN	1		-0.322426	0.602393		-0.033395	0.802216		4	4	13.1	13.1	29.014	0	9.08368
O95999	B-cell lymphoma/leukemia 10	BCL10	NaN	1		NaN	1		0.49454	0.602829		3	3	14.6	14.6	26.251	0	8.96358
O96000;O96000-2	NADH dehydrogenase [ubiquinone] 1 beta subcomplex subunit 10	NDUFB10	0.148348	0.934704		0.0272493	0.991651		1.0799	0.0139888		8	8	50.6	50.6	20.776	0	10.4391
O96005;O96005-4;O96005-3	Cleft lip and palate transmembrane protein 1	CLPTM1	0.517628	0.447531		0.679569	0.100576		0.455367	0.518235		11	11	17.3	17.3	76.096	0	10.1199
O96006	Zinc finger BED domain-containing protein 1	ZBED1	-0.338331	0.392997		0.0216725	0.966197		-0.523584	0.187479		5	5	8.1	8.1	78.155	0.0062183	9.72522
O96007	Molybdopterin synthase catalytic subunit	MOCS2	NaN	1		NaN	1		0.427149	0.676599		2	2	19.7	19.7	20.944	0	8.93335
O96008;O96008-2	Mitochondrial import receptor subunit TOM40 homolog	TOMM40	-0.0223024	0.839106		-0.607194	0.131289		0.390756	0.406309		10	10	45.2	45.2	37.893	0	10.7039
O96011;O96011-2	Peroxisomal membrane protein 11B	PEX11B	0.465062	0.830796		-0.602876	0.355387		0.151399	0.996344		4	4	13.9	13.9	28.431	0	9.0886
O96017-13;O96017-4;O96017;O96017-9;O96017-12;O96017-11	Serine/threonine-protein kinase Chk2	CHEK2	NaN	1		0.348072	0.513316		-0.301776	0.507802		5	5	23.6	23.6	36.156	0	9.29181
O96019;O96019-2	Actin-like protein 6A	ACTL6A	-0.182852	0.579447		-0.356933	0.356002		0.0836563	0.94517		15	15	44.3	44.3	47.46	0	11.0063
P00156	Cytochrome b	MT-CYB	-0.710897	0.156478		0.00241124	0.957003		0.669432	0.430563		2	2	5	5	42.717	0.0077361	9.05208
P00167-2;P00167;P00167-3	Cytochrome b5	CYB5A	-1.06362	0.00879199		0.128393	0.782128		0.659704	0.297971		6	6	76.5	76.5	11.268	0	10.2446
P00352	Retinal dehydrogenase 1	ALDH1A1	-0.851711	0.106077		1.34562	0.0336692		0.265927	0.864888		1	1	2.2	2.2	54.861	0.0014691	8.30001
P00367;P00367-3;P00367-2;P49448	Glutamate dehydrogenase 1, mitochondrial;Glutamate dehydrogenase 2, mitochondrial	GLUD1;GLUD2	-0.0227421	0.896538		0.817248	0.0418723		-0.214379	0.496644		30	30	58.2	58.2	61.397	0	11.6665
P00374;P00374-2	Dihydrofolate reductase	DHFR	NaN	1		NaN	1		0.671375	0.352124		6	6	33.7	33.7	21.452	0	9.48814
P00387-2;P00387;P00387-3	NADH-cytochrome b5 reductase 3;NADH-cytochrome b5 reductase 3 membrane-bound form;NADH-cytochrome b5 reductase 3 soluble form	CYB5R3	0.348115	0.365676		0.00351762	0.964535		-0.209536	0.506368		18	18	64.4	64.4	31.628	0	11.2121
P00390-2;P00390-3;P00390;P00390-5;P00390-4	Glutathione reductase, mitochondrial	GSR	-0.754032	0.0713116		0.239224	0.622065		-0.311208	0.399465		15	15	43.6	43.6	51.7	0	10.6092
P00395	Cytochrome c oxidase subunit 1	MT-CO1	0.984917	0.393299		NaN	1		0.891037	0.259457		2	2	6	6	57.041	0	8.97297
P00403	Cytochrome c oxidase subunit 2	MT-CO2	0.752577	0.101268		0.610085	0.123604		0.236125	0.654941		8	8	48	48	25.565	0	10.7411
P00414	Cytochrome c oxidase subunit 3	MT-CO3	NaN	1		0.992859	0.0538186		0.533436	0.473321		3	3	10	10	29.95	0	9.34294
P00441	Superoxide dismutase [Cu-Zn]	SOD1	0.157303	0.707486		0.582711	0.150513		-0.0097053	0.972742		8	8	70.1	70.1	15.936	0	11.2994
P00491	Purine nucleoside phosphorylase	PNP	-0.0900503	0.744843		0.425314	0.296877		0.651211	0.0634106		17	17	75.4	75.4	32.118	0	11.103
P00492	Hypoxanthine-guanine phosphoribosyltransferase	HPRT1	-0.179766	0.584074		-0.345623	0.369971		0.424629	0.360498		12	11	72.9	69.7	24.579	0	10.9537
P00505;P00505-2	Aspartate aminotransferase, mitochondrial	GOT2	-0.032242	0.874759		0.544847	0.179814		0.184626	0.600295		30	30	70.2	70.2	47.517	0	11.8911
P00533	Epidermal growth factor receptor	EGFR	0.353825	0.938828		NaN	1		NaN	1		3	2	2.9	1.9	134.28	0.0030509	8.9554
P00558;P00558-2	Phosphoglycerate kinase 1	PGK1	-0.290542	0.364132		0.813478	0.0428479		-0.00628084	0.981357		35	35	75.1	75.1	44.614	0	12.3063
P00568	Adenylate kinase isoenzyme 1	AK1	NaN	1		NaN	1		0.0903421	0.974774		5	5	30.9	30.9	21.635	0	9.13833
P00813	Adenosine deaminase	ADA	NaN	1		NaN	1		-1.17164	0.0269523		4	4	13.2	13.2	40.764	0	9.43925
P00846	ATP synthase subunit a	MT-ATP6	0.00475299	0.815779		0.253155	0.598851		-0.0983881	0.698003		1	1	4.4	4.4	24.817	0	10.4399
P00918	Carbonic anhydrase 2	CA2	1.39506	0.0198288		0.705161	0.0881068		0.724825	0.243375		7	7	32.3	32.3	29.246	0	9.96116
P01033	Metalloproteinase inhibitor 1	TIMP1	NaN	1		-0.0488205	0.898485		NaN	1		2	2	10.1	10.1	23.171	0	8.51283
P01111	GTPase NRas	NRAS	-0.659837	0.085821		0.21675	0.620283		0.324804	0.693689		3	2	19	12.7	21.229	0	10.1816
P01112;P01112-2	GTPase HRas;GTPase HRas, N-terminally processed	HRAS	-0.621622	0.102578		0.297035	0.528435		0.248045	0.684527		7	1	48.7	4.8	21.298	0	10.4607
P01116-2	GTPase KRas;GTPase KRas, N-terminally processed	KRAS	-0.647287	0.161487		0.19131	0.730997		NaN	1		2	1	11.2	6.4	21.424	0	9.54185
P01130-2;P01130-3;P01130-6;P01130-4;P01130-5;P01130	Low-density lipoprotein receptor	LDLR	0.435215	0.859557		-1.1042	0.0999715		NaN	1		3	3	5.7	5.7	75.854	0	8.75081
P02462	Collagen alpha-1(IV) chain;Arresten	COL4A1	0.991704	0.388685		NaN	1		NaN	1		5	5	3.7	3.7	160.61	0	8.48787
P02511	Alpha-crystallin B chain	CRYAB	NaN	1		NaN	1		NaN	1		1	1	16	16	20.159	0.0094765	7.05239
P02647	Apolipoprotein A-I;Proapolipoprotein A-I;Truncated apolipoprotein A-I	APOA1	NaN	1		NaN	1		0.499272	0.597788		1	1	4.9	4.9	30.777	0	8.17782
P02649	Apolipoprotein E	APOE	0.42223	0.514038		0.617518	0.163777		0.378942	0.465959		17	14	57.4	49.5	36.154	0	10.4554
P02751-5;P02751-17;P02751-3;P02751;P02751-4;P02751-10;P02751-6;P02751-9;P02751-14;P02751-8;P02751-7;P02751-15;P02751-13;P02751-11;P02751-12	Fibronectin;Anastellin;Ugl-Y1;Ugl-Y2;Ugl-Y3	FN1	0.828956	0.508193		NaN	1		NaN	1		11	11	6.2	6.2	243.33	0	8.91875
P02786	Transferrin receptor protein 1;Transferrin receptor protein 1, serum form	TFRC	0.258839	0.511228		-0.555962	0.0770534		0.136901	0.698239		35	35	50	50	84.87	0	11.6456
P02792	Ferritin light chain	FTL	0.399749	0.893974		NaN	1		NaN	1		2	2	12.6	12.6	20.019	0.0014681	7.99135
P02794	Ferritin heavy chain;Ferritin heavy chain, N-terminally processed	FTH1	0.428435	0.505737		0.855056	0.050309		-0.817197	0.0544405		10	10	59.6	59.6	21.225	0	10.488
P80297;P13640-2;P02795;P13640;Q8N339;P80294;P04731	Metallothionein-1X;Metallothionein-1G;Metallothionein-2;Metallothionein-1M;Metallothionein-1H;Metallothionein-1A	MT1X;MT1G;MT2A;MT1M;MT1H;MT1A	NaN	1		-1.4632	0.00109343		-0.528171	0.184212		2	1	32.8	13.1	6.0683	0	9.6651
P03886	NADH-ubiquinone oxidoreductase chain 1	MT-ND1	-0.181688	0.503558		-0.193853	0.736795		0.0568213	0.896224		3	3	8.8	8.8	35.66	0	8.9608
P03905	NADH-ubiquinone oxidoreductase chain 4	MT-ND4	-0.708561	0.157445		0.417097	0.539497		0.109797	0.950788		4	4	10.9	10.9	51.58	0	9.1533
P03915	NADH-ubiquinone oxidoreductase chain 5	MT-ND5	NaN	1		0.0183812	0.975307		0.540841	0.554347		3	3	8.5	8.5	67.026	0	8.2652
P03928	ATP synthase protein 8	MT-ATP8	-0.538935	0.2268		0.0890535	0.91389		-0.357946	0.335335		3	3	48.5	48.5	7.9916	0	9.64183
P04049;P04049-2;P10398	RAF proto-oncogene serine/threonine-protein kinase;Serine/threonine-protein kinase A-Raf	RAF1;ARAF	1.43553	0.159018		NaN	1		0.422023	0.682351		2	1	3.2	1.7	73.051	0.0032764	8.93538
P04062-3;P04062-4;P04062-5;P04062-2;P04062	Glucosylceramidase	GBA	NaN	1		NaN	1		NaN	1		5	5	24.7	24.7	29.897	0	8.3534
P04066	Tissue alpha-L-fucosidase	FUCA1	NaN	1		0.841002	0.103503		-1.28409	0.0158403		5	5	12.2	12.2	53.688	0	9.44683
P04075;P04075-2	Fructose-bisphosphate aldolase A	ALDOA	-0.10675	0.708456		-0.146794	0.611785		0.164376	0.641106		34	26	91.5	77.7	39.42	0	12.1857
P04080	Cystatin-B	CSTB	-0.985131	0.0209464		0.594734	0.133989		-0.0211479	0.827299		5	5	77.6	77.6	11.139	0	10.9014
P04114	Apolipoprotein B-100;Apolipoprotein B-48	APOB	0.546265	0.75379		1.48579	0.00369949		1.2679	0.0638404		11	11	2.3	2.3	515.6	0	9.21961
P04179-4;P04179;P04179-2;P04179-3	Superoxide dismutase [Mn], mitochondrial	SOD2	0.520687	0.279438		0.112779	0.839088		0.446488	0.332731		9	9	53.4	53.4	19.73	0	10.9726
P04183	Thymidine kinase, cytosolic	TK1	0.74192	0.579232		-0.331591	0.593245		-0.305912	0.539806		3	3	17.9	17.9	25.468	0	8.77867
P04216	Thy-1 membrane glycoprotein	THY1	-0.321171	0.336458		-0.44114	0.290375		-1.42014	0.00132214		3	3	24.2	24.2	17.935	0	10.3742
P04350	Tubulin beta-4A chain	TUBB4A	0.515511	0.603422		0.99815	0.030597		0.0231843	0.882834		4	1	13.3	3.6	49.585	0	9.70403
P04406;P04406-2	Glyceraldehyde-3-phosphate dehydrogenase	GAPDH	-0.0879787	0.749399		0.0750943	0.884339		-0.932008	0.00324606		36	35	92.5	92.5	36.053	0	12.9204
P04424-3;P04424;P04424-2	Argininosuccinate lyase	ASL	NaN	1		NaN	1		-0.836759	0.0467432		7	7	16.9	16.9	48.732	0	9.69427
P04632	Calpain small subunit 1	CAPNS1	0.0758749	0.940955		-0.263395	0.509225		-0.832358	0.0505007		10	10	74.3	74.3	28.315	0	10.4163
P04792	Heat shock protein beta-1	HSPB1	0.0465608	0.958195		0.632949	0.109316		0.99608	0.0197184		14	14	84.9	84.9	22.782	0	10.8384
P04818-2;P04818	Thymidylate synthase	TYMS	-0.328199	0.381021		NaN	1		1.93103	0.00651438		4	4	15.4	15.4	31.758	0	8.73838
P04843	Dolichyl-diphosphooligosaccharide--protein glycosyltransferase subunit 1	RPN1	0.153027	0.716326		0.121806	0.791482		-0.227323	0.471151		39	39	70.3	70.3	68.569	0	11.8318
P04844	Dolichyl-diphosphooligosaccharide--protein glycosyltransferase subunit 2	RPN2	0.0196308	0.9944		-0.0932328	0.731958		-0.0624372	0.841086		23	1	50.6	5.2	69.283	0	11.3649
P04899;P04899-4;P04899-6;P04899-3;P04899-5;P04899-2	Guanine nucleotide-binding protein G(i) subunit alpha-2	GNAI2	0.412294	0.41156		0.0460599	0.981076		0.638999	0.148157		16	9	60.8	39.7	40.45	0	11.0475
P04920-2;P04920-3;P04920	Anion exchange protein 2	SLC4A2	NaN	1		1.25441	0.0481957		NaN	1		4	4	3.8	3.8	135.6	0.00074664	8.30859
P05023-4;P05023;P05023-3;P05023-2	Sodium/potassium-transporting ATPase subunit alpha-1	ATP1A1	-0.482251	0.143169		0.0403444	0.954539		0.404669	0.249196		48	32	47.3	30	113	0	11.7395
P05026-2;P05026	Sodium/potassium-transporting ATPase subunit beta-1	ATP1B1	NaN	1		-0.212969	0.637541		-0.833254	0.107559		3	3	10.6	10.6	34.893	0	9.29979
P05067;P05067-6;P05067-11;P05067-8;P05067-9;P05067-10;P05067-4;P05067-5;P05067-7;P05067-3	Amyloid beta A4 protein;N-APP;Soluble APP-alpha;Soluble APP-beta;C99;Beta-amyloid protein 42;Beta-amyloid protein 40;C83;P3(42);P3(40);C80;Gamma-secretase C-terminal fragment 59;Gamma-secretase C-terminal fragment 57;Gamma-secretase C-terminal fragment 50;C31	APP	-0.169664	0.533498		-0.659584	0.122222		-0.515315	0.201063		16	15	26.6	25.6	86.942	0	10.5657
P05090	Apolipoprotein D	APOD	NaN	1		NaN	1		NaN	1		1	1	5.8	5.8	21.275	0.0039646	6.81279
P05091;P05091-2	Aldehyde dehydrogenase, mitochondrial	ALDH2	-0.331808	0.378863		-0.659069	0.102993		0.1078	0.897634		20	18	53	50.1	56.381	0	10.9505
P05114	Non-histone chromosomal protein HMG-14	HMGN1	NaN	1		NaN	1		0.740505	0.369668		2	2	23	23	10.659	0	8.57328
P05141	ADP/ATP translocase 2;ADP/ATP translocase 2, N-terminally processed	SLC25A5	0.174849	0.671628		0.0511608	0.932624		0.372412	0.289056		24	8	56	22.5	32.852	0	12.2479
P05161	Ubiquitin-like protein ISG15	ISG15	NaN	1		0.124022	0.851545		-0.291721	0.411288		8	8	45.5	45.5	17.887	0	9.79049
P05165-2;P05165;P05165-3	Propionyl-CoA carboxylase alpha chain, mitochondrial	PCCA	-0.935376	0.0527547		0.479438	0.322065		-0.97355	0.0225185		17	17	27.1	27.1	77.047	0	9.84176
P05166;P05166-2	Propionyl-CoA carboxylase beta chain, mitochondrial	PCCB	-0.949812	0.0495174		0.925741	0.0456446		-0.922163	0.0298949		11	11	25.6	25.6	58.215	0	9.80926
P05186;P05186-3;P05186-2	Alkaline phosphatase, tissue-nonspecific isozyme	ALPL	NaN	1		-0.417411	0.319535		-1.08416	0.00520585		11	11	30.7	30.7	57.304	0	9.9075
P10696;P05187	Alkaline phosphatase, placental-like;Alkaline phosphatase, placental type	ALPPL2;ALPP	NaN	1		0.28831	0.686158		NaN	1		4	4	7.1	7.1	57.376	0	8.83311
P05198	Eukaryotic translation initiation factor 2 subunit 1	EIF2S1	0.603692	0.106604		0.224969	0.598187		0.0793324	0.823292		23	23	69.8	69.8	36.112	0	11.1504
P05362	Intercellular adhesion molecule 1	ICAM1	-0.765768	0.135022		1.26331	0.046578		NaN	1		5	5	12.8	12.8	57.825	0	8.84572
P05386	60S acidic ribosomal protein P1	RPLP1	-0.0538082	0.785663		-0.0214858	0.890631		-0.0725893	0.716024		2	2	51.8	51.8	11.514	0	10.9896
P05387	60S acidic ribosomal protein P2	RPLP2	-0.126444	0.666601		-0.0234684	0.886963		-0.00203602	0.869678		9	8	93.9	79.1	11.665	0	10.7126
P05388;P05388-2;Q8NHW5	60S acidic ribosomal protein P0;60S acidic ribosomal protein P0-like	RPLP0;RPLP0P6	0.213129	0.596033		-0.325228	0.290408		-0.0152817	0.95872		17	17	59	59	34.273	0	11.7501
P05413	Fatty acid-binding protein, heart	FABP3	0.0826828	0.767861		NaN	1		-0.472176	0.404086		4	4	30.8	30.8	14.858	0	8.92111
P05455	Lupus La protein	SSB	-0.2363	0.453231		0.306407	0.462748		0.251532	0.474593		32	32	61.3	61.3	46.836	0	11.6663
P05556;P05556-2;P05556-5;P05556-4;P05556-3	Integrin beta-1	ITGB1	0.70044	0.130161		0.229887	0.604564		0.30406	0.538295		21	21	28.4	28.4	88.414	0	10.7321
P05783	Keratin, type I cytoskeletal 18	KRT18	0.608904	0.103502		-0.176947	0.548227		0.59282	0.091111		46	27	81.4	58.4	48.057	0	12.4454
P05937;P05937-2	Calbindin	CALB1	NaN	1		0.51607	0.283273		-0.465634	0.232479		4	4	17.2	17.2	30.025	0	9.88013
P06132	Uroporphyrinogen decarboxylase	UROD	0.479681	0.489166		-0.222246	0.587814		0.151114	0.953487		7	7	23.4	23.4	40.786	0	10.0786
P06280	Alpha-galactosidase A	GLA	NaN	1		0.523263	0.317311		NaN	1		10	10	22.4	22.4	48.766	0	9.298
P06454-2;P06454	Prothymosin alpha;Prothymosin alpha, N-terminally processed;Thymosin alpha-1	PTMA	-0.257855	0.412375		0.351298	0.447596		0.402467	0.431235		7	7	36.4	36.4	12.074	0	10.5177
P06493;P06493-2	Cyclin-dependent kinase 1	CDK1	-0.12945	0.661827		-0.390814	0.316175		0.40891	0.38134		15	14	60.9	57.2	34.095	0	10.8546
P06576	ATP synthase subunit beta, mitochondrial	ATP5B	0.119793	0.78626		0.079499	0.875494		-0.119983	0.702446		27	27	78.1	78.1	56.559	0	12.0813
P06730;P06730-2;P06730-3	Eukaryotic translation initiation factor 4E	EIF4E	-0.118227	0.679721		0.130234	0.802603		0.215993	0.691382		8	8	42.9	42.9	25.097	0	10.7239
P06733	Alpha-enolase	ENO1	0.0988237	0.831329		0.985857	0.0137389		-0.0812946	0.794874		37	10	83.4	19.4	47.168	0	12.7062
P06733-2	Alpha-enolase	ENO1	NaN	1		NaN	1		-0.411786	0.390737		2	2	2.9	2.9	36.928	0	9.47573
P06737-2;P06737	Glycogen phosphorylase, liver form	PYGL	0.458277	0.466818		1.01605	0.0132976		-0.119894	0.576617		24	23	31	29.6	93.133	0	10.2049
P06744;P06744-2	Glucose-6-phosphate isomerase	GPI	-0.509746	0.122609		0.311179	0.455379		-0.298979	0.343825		23	18	54.3	42.1	63.146	0	11.6376
P06746	DNA polymerase beta	POLB	NaN	1		NaN	1		NaN	1		3	3	9	9	38.177	0	7.97749
P06748;P06748-3;P06748-2	Nucleophosmin	NPM1	-0.267356	0.400794		-0.389504	0.209391		-0.450623	0.154166		18	18	60.2	60.2	32.575	0	12.1615
P06753	Tropomyosin alpha-3 chain	TPM3	-0.399335	0.256028		NaN	1		NaN	1		1	1	4.6	4.6	32.95	0	10.2231
P06753-2;P06753-3	Tropomyosin alpha-3 chain	TPM3	-0.0674096	0.795083		-0.364025	0.239297		0.210882	0.549207		29	0	73.4	0	29.032	0	11.9368
P06756-3;P06756-2;P06756	Integrin alpha-V;Integrin alpha-V heavy chain;Integrin alpha-V light chain	ITGAV	0.0124972	0.879271		-0.246461	0.550563		1.05952	0.0698101		27	27	33.3	33.3	111.13	0	9.95634
P06865	Beta-hexosaminidase subunit alpha	HEXA	0.914718	0.0932175		0.601219	0.147629		-1.02152	0.00807823		12	12	24.8	24.8	60.702	0	10.2335
Q16778;P33778;P23527;P06899	Histone H2B type 2-E;Histone H2B type 1-B;Histone H2B type 1-O;Histone H2B type 1-J	HIST2H2BE;HIST1H2BB;HIST1H2BO;HIST1H2BJ	NaN	1		NaN	1		NaN	1		2	0	7.9	0	13.92	0.00076065	8.52723
P07099	Epoxide hydrolase 1	EPHX1	0.156138	0.83703		0.151278	0.759189		-0.430873	0.168221		20	20	52.5	52.5	52.948	0	10.7356
P07108;P07108-3;P07108-2;P07108-4;P07108-5	Acyl-CoA-binding protein	DBI	-0.201775	0.578614		0.169956	0.704302		0.497576	0.466855		7	7	72.4	72.4	10.044	0	10.1704
P07195	L-lactate dehydrogenase B chain	LDHB	-0.27694	0.38538		0.328606	0.429038		-0.572439	0.0704167		19	19	47	47	36.638	0	12.3643
P07197;P07197-2;P07196	Neurofilament medium polypeptide;Neurofilament light polypeptide	NEFM;NEFL	0.294587	0.699039		0.133058	0.809964		0.396359	0.440104		2	2	2.1	2.1	102.47	0	10.3483
P07305;P07305-2	Histone H1.0;Histone H1.0, N-terminally processed	H1F0	-1.37459	0.00157351		-0.818408	0.0573703		-0.361176	0.342465		8	8	31.4	31.4	20.863	0	10.6005
P07311	Acylphosphatase-1	ACYP1	NaN	1		NaN	1		-0.212835	0.614411		3	3	30.3	30.3	11.261	0	9.28475
P07339	Cathepsin D;Cathepsin D light chain;Cathepsin D heavy chain	CTSD	0.215865	0.590782		0.524759	0.196984		-0.653793	0.0388438		15	15	44.2	44.2	44.552	0	11.3946
P07355;P07355-2;A6NMY6	Annexin A2;Putative annexin A2-like protein	ANXA2;ANXA2P2	0.682843	0.0667678		-0.588264	0.061824		-0.631563	0.0459646		32	32	72	72	38.604	0	12.07
P07384	Calpain-1 catalytic subunit	CAPN1	-0.258874	0.471236		-0.425544	0.306572		-0.930225	0.0304083		26	26	41.2	41.2	81.889	0	10.601
P07437	Tubulin beta chain	TUBB	0.152768	0.716864		0.386831	0.347697		-0.329912	0.296389		5	5	16.2	16.2	49.67	0	11.7575
P07602;P07602-2;P07602-3	Prosaposin;Saposin-A;Saposin-B-Val;Saposin-B;Saposin-C;Saposin-D	PSAP	0.663572	0.154189		0.348657	0.402536		-0.57706	0.0731741		12	12	19.5	19.5	58.112	0	10.6577
P07686	Beta-hexosaminidase subunit beta;Beta-hexosaminidase subunit beta chain B;Beta-hexosaminidase subunit beta chain A	HEXB	0.0471196	0.959169		1.14513	0.00290113		0.0695399	0.973065		21	21	42.3	42.3	63.111	0	10.8551
P07711	Cathepsin L1;Cathepsin L1 heavy chain;Cathepsin L1 light chain	CTSL	0.439363	0.855548		NaN	1		NaN	1		2	2	11.1	11.1	37.564	0	8.62931
P07737	Profilin-1	PFN1	-0.452215	0.168547		0.545721	0.179092		0.22033	0.531362		16	11	91.4	67.1	15.054	0	11.9734
P07738	Bisphosphoglycerate mutase	BPGM	NaN	1		NaN	1		NaN	1		1	1	7.3	7.3	30.005	0.005329	7.75143
P07741;P07741-2	Adenine phosphoribosyltransferase	APRT	0.18916	0.775616		-0.104337	0.740255		-0.294066	0.321835		12	12	71.7	71.7	19.608	0	10.8647
P07814	Bifunctional glutamate/proline--tRNA ligase;Glutamate--tRNA ligase;Proline--tRNA ligase	EPRS	-0.152638	0.612048		0.0653687	0.903919		-0.094347	0.763294		89	88	66.4	66.4	170.59	0	11.8071
P07858	Cathepsin B;Cathepsin B light chain;Cathepsin B heavy chain	CTSB	0.0961269	0.931029		0.929488	0.0447357		NaN	1		5	5	19.2	19.2	37.821	0	9.61116
P07900;P07900-2	Heat shock protein HSP 90-alpha	HSP90AA1	0.41943	0.270266		0.636332	0.115435		-0.287856	0.362005		36	35	45.4	44.4	84.659	0	12.1824
P07910;P07910-3	Heterogeneous nuclear ribonucleoproteins C1/C2	HNRNPC	NaN	1		NaN	1		NaN	1		1	1	10.1	10.1	33.67	0	8.73621
P07919;A0A096LP55	Cytochrome b-c1 complex subunit 6, mitochondrial;Cytochrome b-c1 complex subunit 6	UQCRH;UQCRHL	NaN	1		-0.0287966	0.924739		0.711131	0.321207		4	4	44	44	10.739	0	9.51121
P07942	Laminin subunit beta-1	LAMB1	-0.180495	0.582979		-0.27847	0.487847		0.0942829	0.924212		44	44	25.4	25.4	198.04	0	10.627
P07948-2;P07948;P08631-3;P08631-2;P08631-4;P08631	Tyrosine-protein kinase Lyn;Tyrosine-protein kinase HCK	LYN;HCK	NaN	1		0.688701	0.291246		NaN	1		3	3	6.1	6.1	56.033	0	8.71004
P07954-2;P07954	Fumarate hydratase, mitochondrial	FH	-0.369718	0.255379		0.363454	0.379102		0.146928	0.677168		22	22	59.7	59.7	50.212	0	11.1921
P08069	Insulin-like growth factor 1 receptor;Insulin-like growth factor 1 receptor alpha chain;Insulin-like growth factor 1 receptor beta chain	IGF1R	0.655901	0.65371		NaN	1		NaN	1		14	12	10.8	9.4	154.79	0	9.10278
P08133;P08133-2	Annexin A6	ANXA6	0.623118	0.0954073		-0.123648	0.662677		0.203764	0.562842		44	44	68.8	68.8	75.872	0	11.6502
P08134	Rho-related GTP-binding protein RhoC	RHOC	NaN	1		0.225531	0.677036		0.0669346	0.957172		1	1	6.2	6.2	22.006	0.0014648	9.78866
P08195-2	4F2 cell-surface antigen heavy chain	SLC3A2	-0.36125	0.265795		0.15869	0.720132		0.158689	0.652773		25	1	54.1	1.7	57.944	0	11.3243
P08237;P08237-3;P08237-2	ATP-dependent 6-phosphofructokinase, muscle type	PFKM	0.0216219	0.914816		-0.259759	0.486766		0.222654	0.679239		15	15	25.6	25.6	85.182	0	10.844
P08238	Heat shock protein HSP 90-beta	HSP90AB1	0.0668504	0.901082		0.438131	0.284772		0.117618	0.739409		58	35	67.3	42	83.263	0	12.62
P08240;P08240-2	Signal recognition particle receptor subunit alpha	SRPR	-0.724999	0.0623976		-0.46719	0.264629		-0.151684	0.615772		21	21	38.1	38.1	69.81	0	10.4133
P08243-2;P08243;P08243-3	Asparagine synthetase [glutamine-hydrolyzing]	ASNS	-0.895583	0.0345931		0.604501	0.127307		-0.922445	0.00561602		27	27	57.6	57.6	62.168	0	10.986
P08397-2;P08397;P08397-4;P08397-3	Porphobilinogen deaminase	HMBS	NaN	1		-0.780814	0.102572		-0.773719	0.132792		8	8	27	27	37.699	0	9.27284
P08559;P08559-3;P08559-2;P08559-4	Pyruvate dehydrogenase E1 component subunit alpha, somatic form, mitochondrial	PDHA1	-0.105659	0.710814		0.273218	0.515797		0.0978725	0.782353		24	24	68.7	68.7	43.295	0	11.1517
P08572	Collagen alpha-2(IV) chain;Canstatin	COL4A2	-0.400339	0.328075		0.603402	0.359333		1.40095	0.0562954		5	5	4.4	4.4	167.55	0	9.0992
P08574	Cytochrome c1, heme protein, mitochondrial	CYC1	-0.407306	0.295966		-0.192228	0.591042		0.0839668	0.944557		10	10	39.4	39.4	35.422	0	10.809
P08579	U2 small nuclear ribonucleoprotein B	SNRPB2	0.0980152	0.947341		-0.310786	0.415101		0.230519	0.665011		10	8	46.7	40	25.486	0	10.9178
P08621;P08621-2;P08621-3	U1 small nuclear ribonucleoprotein 70 kDa	SNRNP70	0.0798591	0.94804		-0.922893	0.0328428		0.117725	0.932306		13	13	27.9	27.9	51.556	0	10.3819
P08648	Integrin alpha-5;Integrin alpha-5 heavy chain;Integrin alpha-5 light chain	ITGA5	-0.398227	0.329555		NaN	1		NaN	1		3	3	4.6	4.6	114.54	0	8.53719
P08708	40S ribosomal protein S17	RPS17	0.116232	0.793868		-0.114333	0.683622		-0.0338586	0.912126		10	10	63	63	15.55	0	11.2817
P08754	Guanine nucleotide-binding protein G(k) subunit alpha	GNAI3	0.1153	0.914333		-0.415503	0.317311		0.834671	0.0534391		6	6	24.3	24.3	40.532	0	10.6274
P08758	Annexin A5	ANXA5	-0.387032	0.234972		1.08351	0.00667541		0.336384	0.338407		29	29	80.9	80.9	35.936	0	11.7
P08865	40S ribosomal protein SA	RPSA	0.175094	0.671134		-0.121228	0.668093		-0.185688	0.555675		20	20	63.7	63.7	32.854	0	11.8205
P09001	39S ribosomal protein L3, mitochondrial	MRPL3	0.664119	0.247461		-0.0845944	0.818203		0.641719	0.314391		8	8	33.3	33.3	38.632	0	10.2206
P09038-2;P09038-3;P09038-1;P09038	Fibroblast growth factor 2	FGF2	0.384934	0.908414		-0.42503	0.503824		NaN	1		3	3	18.1	18.1	17.254	0	9.07642
P09104;P09104-2	Gamma-enolase	ENO2	-0.642121	0.0538265		0.617443	0.126975		-0.138476	0.65968		16	15	56.9	55.1	47.268	0	11.2741
P09110	3-ketoacyl-CoA thiolase, peroxisomal	ACAA1	1.47337	0.0624784		0.726613	0.160921		-0.179283	0.65704		5	5	18.4	18.4	44.292	0	9.4374
P09132	Signal recognition particle 19 kDa protein	SRP19	0.358846	0.634489		0.0265529	0.980659		0.148598	0.957359		5	5	54.2	54.2	16.156	0	10.0036
P09234	U1 small nuclear ribonucleoprotein C	SNRPC	0.160202	0.983114		-0.407596	0.330003		0.312347	0.698302		2	2	17	17	17.394	0	9.78174
P09382	Galectin-1	LGALS1	1.6164	0.00168582		-0.332934	0.414808		0.770718	0.0900494		10	10	91.1	91.1	14.716	0	10.4574
P09417;P09417-2	Dihydropteridine reductase	QDPR	-0.0713151	0.686995		0.342308	0.460484		-0.506065	0.208113		10	10	61.1	61.1	25.789	0	10.3766
P09429;B2RPK0	High mobility group protein B1;Putative high mobility group protein B1-like 1	HMGB1;HMGB1P1	-0.546646	0.0987298		-0.0509755	0.831842		-0.438775	0.165259		15	11	47.9	34.4	24.893	0	11.7675
P09486	SPARC	SPARC	1.08875	0.185683		0.538872	0.260793		NaN	1		11	11	38	38	34.632	0	9.76894
P09488-2;P09488;Q03013-2;Q03013	Glutathione S-transferase Mu 1;Glutathione S-transferase Mu 4	GSTM1;GSTM4	0.185162	0.955204		0.350216	0.510588		0.350289	0.664463		3	0	18.2	0	21.252	0	9.52274
P09493-4;P09493;P09493-6	Tropomyosin alpha-1 chain	TPM1	NaN	1		NaN	1		NaN	1		1	0	5.6	0	32.847	0.0066728	NaN
P09493-5	Tropomyosin alpha-1 chain	TPM1	NaN	1		1.03389	0.105898		NaN	1		2	2	9	9	28.385	0	8.96486
P09496-2;P09496-4;P09496-3;P09496;P09496-5	Clathrin light chain A	CLTA	0.179511	0.793435		-0.0140522	0.904405		0.677169	0.123381		9	9	34.9	34.9	23.662	0	10.7998
P09497-2;P09497	Clathrin light chain B	CLTB	0.744391	0.577152		0.254616	0.639111		-0.300893	0.508811		4	4	15.2	15.2	23.181	0	9.2733
P09525;P09525-2	Annexin A4	ANXA4	0.557476	0.406065		0.117028	0.803832		0.649028	0.307647		16	16	62.1	62.1	35.882	0	9.98893
P09543-2;P09543	2,3-cyclic-nucleotide 3-phosphodiesterase	CNP	0.993203	0.107286		0.410171	0.404444		NaN	1		13	13	33.7	33.7	45.098	0	9.81263
P09601	Heme oxygenase 1	HMOX1	-0.0551857	0.723411		0.292796	0.586156		0.0440624	0.963278		5	5	22.6	22.6	32.818	0	9.45656
P09619	Platelet-derived growth factor receptor beta	PDGFRB	0.0357566	0.93938		0.0438126	0.985895		-0.210389	0.450948		5	5	6.2	6.2	123.97	0	10.7828
P09622;P09622-3;P09622-2	Dihydrolipoyl dehydrogenase, mitochondrial	DLD	-0.623398	0.0609479		0.371859	0.367614		-0.183174	0.561005		16	16	39.3	39.3	54.177	0	11.2279
P09661	U2 small nuclear ribonucleoprotein A	SNRPA1	-0.0470701	0.797017		-0.392804	0.31393		0.207573	0.706844		11	11	40.8	40.8	28.415	0	10.9464
P09669	Cytochrome c oxidase subunit 6C	COX6C	0.741747	0.18741		0.476098	0.290879		0.21922	0.737461		6	6	42.7	42.7	8.7813	0.00051151	10.4077
P09874	Poly [ADP-ribose] polymerase 1	PARP1	0.00705191	0.965273		-0.6528	0.0387934		-0.153111	0.626598		72	72	61.4	61.4	113.08	0	12.0309
P09884	DNA polymerase alpha catalytic subunit	POLA1	0.519176	0.445877		-0.215167	0.59892		0.298566	0.731472		28	28	24.7	24.7	165.91	0	9.9727
P09936	Ubiquitin carboxyl-terminal hydrolase isozyme L1	UCHL1	0.256165	0.51601		0.383779	0.3517		-0.514945	0.103554		12	12	63.2	63.2	24.824	0	11.3426
P09960;P09960-4;P09960-2;P09960-3	Leukotriene A-4 hydrolase	LTA4H	0.172262	0.676871		0.496753	0.222884		0.118269	0.738007		28	28	57.6	57.6	69.284	0	11.3064
P09972	Fructose-bisphosphate aldolase C	ALDOC	0.0243196	0.919499		-0.268253	0.474391		0.307562	0.532576		16	16	56.6	56.6	39.455	0	10.8861
Q71UI9;P0C0S5;Q71UI9-3;Q71UI9-4;Q71UI9-2	Histone H2A.V;Histone H2A.Z	H2AFV;H2AFZ	NaN	1		-1.389	0.0399303		NaN	1		2	2	18.8	18.8	13.509	0	9.15192
Q99878;Q96KK5;Q9BTM1;P0C0S8;Q16777;Q93077;Q6FI13;P20671;Q7L7L0;P04908;Q9BTM1-2	Histone H2A type 1-J;Histone H2A type 1-H;Histone H2A.J;Histone H2A type 1;Histone H2A type 2-C;Histone H2A type 1-C;Histone H2A type 2-A;Histone H2A type 1-D;Histone H2A type 3;Histone H2A type 1-B/E	HIST1H2AJ;HIST1H2AH;H2AFJ;HIST1H2AG;HIST2H2AC;HIST1H2AC;HIST2H2AA3;HIST1H2AD;HIST3H2A;HIST1H2AB	-0.277342	0.384741		-0.531431	0.0905557		0.444511	0.205487		8	3	64.8	24.2	13.936	0	11.2345
P0DMN0;P0DMM9;P0DMM9-3;P0DMM9-2	Sulfotransferase 1A4;Sulfotransferase 1A3	SULT1A4;SULT1A3	NaN	1		0.288188	0.592438		0.352282	0.662226		5	3	22.4	16.6	34.196	0	9.32383
P0DMV9;P0DMV8;P0DMV8-2	Heat shock 70 kDa protein 1B;Heat shock 70 kDa protein 1A	HSPA1B;HSPA1A	1.41284	0.00125922		0.497369	0.216147		-0.169836	0.522793		29	15	56.2	31.4	70.051	0	11.0209
P0DN76;Q01081;Q01081-2;Q01081-4	Splicing factor U2AF 35 kDa subunit	U2AF1	0.665757	0.246068		-0.568295	0.179763		0.144209	0.880568		9	5	45	32.1	27.872	0	10.3819
P0DP25;P0DP24;P0DP23			-0.0718761	0.785097		0.228973	0.606281		-0.0651495	0.73181		11	11	82.6	82.6	16.837	0	11.0769
P0DPB6			NaN	1		NaN	1		NaN	1		1	1	13.5	13.5	15.237	0	7.5064
P10109	Adrenodoxin, mitochondrial	FDX1	0.729792	0.589488		0.706729	0.278046		-0.0146235	0.821589		2	2	9.2	9.2	19.393	0.00075113	9.0886
P10155;P10155-3;P10155-5;P10155-4	60 kDa SS-A/Ro ribonucleoprotein	TROVE2	0.448942	0.478811		-0.339244	0.406785		-0.327691	0.380061		14	14	30.3	30.3	60.67	0	10.3153
P10301	Ras-related protein R-Ras	RRAS	0.844225	0.496219		0.504061	0.450226		NaN	1		2	2	8.7	8.7	23.48	0	8.74813
P10321;Q31612	HLA class I histocompatibility antigen, Cw-7 alpha chain;HLA class I histocompatibility antigen, B-73 alpha chain	HLA-C;HLA-B	1.66421	0.0910484		0.0763569	0.907208		NaN	1		7	1	23.5	4.4	40.648	0	9.17184
P10412	Histone H1.4	HIST1H1E	0.14551	0.731962		-1.01197	0.00150942		0.598961	0.0878035		12	4	38.8	16	21.865	0	11.544
P10515	Dihydrolipoyllysine-residue acetyltransferase component of pyruvate dehydrogenase complex, mitochondrial	DLAT	-0.378607	0.244753		-0.253695	0.402675		0.153153	0.664211		18	18	38.5	38.5	68.996	0	11.1348
P10586-2;P10586	Receptor-type tyrosine-protein phosphatase F	PTPRF	-0.407249	0.34601		-0.066707	0.849863		-0.442773	0.191233		40	40	27.7	27.7	211.68	0	9.98342
P10599;P10599-2	Thioredoxin	TXN	-0.218099	0.485677		0.214445	0.61692		0.292799	0.404923		9	9	65.7	65.7	11.737	0	11.1898
P10600	Transforming growth factor beta-3;Latency-associated peptide	TGFB3	NaN	1		NaN	1		NaN	1		1	1	2.4	2.4	47.328	0.0028571	8.3805
P10606	Cytochrome c oxidase subunit 5B, mitochondrial	COX5B	0.285461	0.713169		0.523554	0.242387		0.23451	0.709208		7	7	46.5	46.5	13.696	0	10.5389
P10619-2;P10619	Lysosomal protective protein;Lysosomal protective protein 32 kDa chain;Lysosomal protective protein 20 kDa chain	CTSA	1.07608	0.0786099		0.268688	0.532545		-0.382993	0.242671		6	6	13.6	13.6	52.488	0	10.0191
P10620;P10620-2	Microsomal glutathione S-transferase 1	MGST1	-1.43098	0.00102301		-0.475361	0.230011		-0.233303	0.41296		5	5	38.1	38.1	17.598	0	10.9182
P10644;P10644-2	cAMP-dependent protein kinase type I-alpha regulatory subunit;cAMP-dependent protein kinase type I-alpha regulatory subunit, N-terminally processed	PRKAR1A	NaN	1		-0.57628	0.180168		-0.772195	0.0642586		8	8	21	21	42.981	0	9.60152
P10768	S-formylglutathione hydrolase	ESD	-0.0135773	0.784137		0.17947	0.686882		-0.718582	0.0867705		8	8	41.1	41.1	31.462	0	10.2564
P10809	60 kDa heat shock protein, mitochondrial	HSPD1	-0.0606832	0.810185		0.325745	0.4333		0.313911	0.371778		57	57	83.4	83.4	61.054	0	12.5303
P10909-4;P10909;P10909-5;P10909-2;P10909-3	Clusterin;Clusterin beta chain;Clusterin alpha chain	CLU	NaN	1		NaN	1		NaN	1		4	4	13.2	13.2	48.803	0	8.24846
P11021	78 kDa glucose-regulated protein	HSPA5	-0.12529	0.66883		0.156886	0.723571		-0.662112	0.0364316		48	47	65.7	65.7	72.332	0	12.3316
P11047	Laminin subunit gamma-1	LAMC1	0.235237	0.692295		-0.17623	0.61717		-0.0926921	0.673988		52	51	39	38.2	177.6	0	10.9419
P11142;P11142-2	Heat shock cognate 71 kDa protein	HSPA8	0.00447921	0.95932		-0.0820404	0.758051		0.163081	0.643754		44	31	68.9	51.5	70.897	0	12.512
P11166	Solute carrier family 2, facilitated glucose transporter member 1	SLC2A1	1.07622	0.0156777		0.144832	0.772413		0.328193	0.499519		8	8	14	14	54.083	0	11.005
P11169;Q8TDB8-4;Q8TDB8-2;Q8TDB8;Q8TDB8-5	Solute carrier family 2, facilitated glucose transporter member 3;Solute carrier family 2, facilitated glucose transporter member 14	SLC2A3;SLC2A14	-0.202439	0.514572		-0.699922	0.0269985		-0.112151	0.720853		10	10	15.7	15.7	53.924	0	11.5976
P11171-2;P11171;P11171-5;P11171-4;P11171-3;P11171-6;P11171-7	Protein 4.1	EPB41	-1.02552	0.0112472		-0.784515	0.0680419		-0.235215	0.496337		25	21	35.3	30.1	93.237	0	10.3538
P11172;P11172-3;P11172-2;P11172-4	Uridine 5-monophosphate synthase;Orotate phosphoribosyltransferase;Orotidine 5-phosphate decarboxylase	UMPS	0.0328061	0.864776		0.516208	0.215958		0.529813	0.429599		14	14	26.2	26.2	52.221	0	10.1934
P11177-2;P11177;P11177-3	Pyruvate dehydrogenase E1 component subunit beta, mitochondrial	PDHB	-0.0408086	0.855201		0.0394793	0.956293		0.0890823	0.801696		17	17	63.9	63.9	37.2	0	11.217
P11182	Lipoamide acyltransferase component of branched-chain alpha-keto acid dehydrogenase complex, mitochondrial	DBT	-1.13063	0.0211878		0.269441	0.606045		0.0986589	0.990676		17	17	42.7	42.7	53.486	0	9.87662
P11233	Ras-related protein Ral-A	RALA	-0.300111	0.417559		0.347976	0.403566		1.13056	0.00769485		10	7	65	39.8	23.567	0	10.8721
P11279;P11279-2	Lysosome-associated membrane glycoprotein 1	LAMP1	0.0705267	1		0.419886	0.303685		-0.172371	0.518136		9	9	19.2	19.2	44.882	0	10.6525
P11310;P11310-2	Medium-chain specific acyl-CoA dehydrogenase, mitochondrial	ACADM	-1.0378	0.0153444		-0.30672	0.420573		0.629229	0.155072		15	15	36.8	36.8	46.588	0	10.6618
P11387	DNA topoisomerase 1	TOP1	0.325156	0.400399		-0.708326	0.0808359		0.0898144	0.933019		33	33	39.7	39.7	90.725	0	11.0834
P11388;P11388-2;P11388-3;P11388-4	DNA topoisomerase 2-alpha	TOP2A	-0.377735	0.344127		-1.04841	0.0292718		-0.290646	0.520593		15	8	9.6	4.9	174.38	0	9.2137
P11413;P11413-2;P11413-3	Glucose-6-phosphate 1-dehydrogenase	G6PD	0.394075	0.436936		0.142539	0.792537		0.0916483	0.929404		29	29	58.3	58.3	59.256	0	10.6244
P11441	Ubiquitin-like protein 4A	UBL4A	NaN	1		NaN	1		0.121952	0.965091		2	2	15.9	15.9	17.776	0.0019399	8.75508
Q00888-3;P11464-3;Q13046;Q00888;P11464;P11464-4;Q16557;P11464-2	Pregnancy-specific beta-1-glycoprotein 4;Pregnancy-specific beta-1-glycoprotein 1;Putative pregnancy-specific beta-1-glycoprotein 7;Pregnancy-specific beta-1-glycoprotein 3	PSG4;PSG1;PSG7;PSG3	1.88251	0.0501561		0.239668	0.74522		0.700594	0.403176		1	1	3.4	3.4	36.793	0.0066713	8.81677
P11498;P11498-2	Pyruvate carboxylase, mitochondrial	PC	0.167101	0.894734		0.551349	0.185368		-0.727419	0.0491946		22	22	26.2	26.2	129.63	0	10.0911
P11586	C-1-tetrahydrofolate synthase, cytoplasmic;Methylenetetrahydrofolate dehydrogenase;Methenyltetrahydrofolate cyclohydrolase;Formyltetrahydrofolate synthetase;C-1-tetrahydrofolate synthase, cytoplasmic, N-terminally processed	MTHFD1	-0.70736	0.0342064		-0.0584273	0.813978		0.193376	0.583032		53	52	71.4	70.7	101.56	0	11.5305
P11766	Alcohol dehydrogenase class-3	ADH5	0.199625	0.62226		0.283018	0.508829		0.129082	0.856027		19	19	56.7	56.7	39.724	0	11.0844
P11802	Cyclin-dependent kinase 4	CDK4	NaN	1		NaN	1		1.16504	0.0902308		5	5	24.1	24.1	33.729	0	9.17269
P11908;P11908-2	Ribose-phosphate pyrophosphokinase 2	PRPS2	0.19497	0.944252		-0.781986	0.073982		NaN	1		6	5	23	18.9	34.769	0	9.76921
P11940;P11940-2	Polyadenylate-binding protein 1	PABPC1	0.188274	0.644685		-0.614214	0.0514746		-0.0158519	0.957287		34	19	59.4	35.1	70.67	0	11.6168
P12004	Proliferating cell nuclear antigen	PCNA	0.382501	0.317311		0.0214293	0.992934		-0.0328084	0.914753		14	14	65.1	65.1	28.768	0	11.2955
P12081;P12081-4;P12081-2;P12081-3	Histidine--tRNA ligase, cytoplasmic	HARS	0.486732	0.317311		0.542764	0.174191		0.443805	0.336062		19	14	36.1	26.9	57.41	0	10.7425
P12109	Collagen alpha-1(VI) chain	COL6A1	-0.0970852	0.582798		0.214944	0.696153		NaN	1		8	8	9.6	9.6	108.53	0	9.16486
P12235	ADP/ATP translocase 1	SLC25A4	0.764686	0.171916		0.511426	0.254203		0.618937	0.186547		5	5	17.1	17.1	33.064	0	10.2676
P12236	ADP/ATP translocase 3;ADP/ATP translocase 3, N-terminally processed	SLC25A6	0.206893	0.608082		-0.443001	0.155594		0.572119	0.103006		9	5	38.3	20.5	32.866	0	11.106
P12268	Inosine-5-monophosphate dehydrogenase 2	IMPDH2	0.518132	0.168735		0.726418	0.0713005		0.529886	0.131079		28	26	61.5	58.6	55.804	0	11.4346
P12270	Nucleoprotein TPR	TPR	0.22011	0.582676		0.120167	0.794699		0.144903	0.681404		140	140	54.7	54.7	267.29	0	11.8323
P12429	Annexin A3	ANXA3	1.43888	0.0160408		-0.0661894	0.850783		NaN	1		14	14	54.2	54.2	36.375	0	10.1703
P12532;P12532-2	Creatine kinase U-type, mitochondrial	CKMT1A	0.0854246	0.971446		0.702386	0.073788		-0.676313	0.038201		7	7	27.6	27.6	47.036	0	10.6566
P12694;P12694-2	2-oxoisovalerate dehydrogenase subunit alpha, mitochondrial	BCKDHA	NaN	1		NaN	1		0.592636	0.502477		4	4	13.7	13.7	50.47	0	8.7848
P12814;P12814-3;P12814-2;P12814-4	Alpha-actinin-1	ACTN1	1.12271	0.00226148		0.120715	0.793622		-0.0159809	0.956963		35	30	48.3	44.7	103.06	0	11.2077
P12830;P12830-2	Cadherin-1;E-Cad/CTF1;E-Cad/CTF2;E-Cad/CTF3	CDH1	1.21883	0.0207616		0.130188	0.815259		NaN	1		14	12	21.7	19.5	97.455	0	10.2844
P12931;P12931-2	Proto-oncogene tyrosine-protein kinase Src	SRC	-0.0851446	0.684127		-0.0877472	0.779574		0.148088	0.921421		8	3	14.7	6	59.834	0	9.67763
P12955;P12955-3;P12955-2	Xaa-Pro dipeptidase	PEPD	-0.0585243	0.775153		0.602478	0.146758		0.050183	0.869728		6	6	14.2	14.2	54.548	0	10.1148
P12956;P12956-2	X-ray repair cross-complementing protein 6	XRCC6	0.409581	0.282318		0.0866847	0.861097		-0.206011	0.51351		45	45	69.5	69.5	69.842	0	11.8737
P13010	X-ray repair cross-complementing protein 5	XRCC5	0.369941	0.334468		0.207715	0.629035		-0.173475	0.581803		42	42	59.8	59.8	82.704	0	11.8346
P13051;P13051-2	Uracil-DNA glycosylase	UNG	0.2984	0.993208		-0.942777	0.157686		NaN	1		5	5	23.6	23.6	34.645	0	9.10917
P13073	Cytochrome c oxidase subunit 4 isoform 1, mitochondrial	COX4I1	0.325617	0.539946		-0.068304	0.804801		0.658649	0.134965		10	10	50.3	50.3	19.576	0	10.9613
P13473-2;P13473;P13473-3	Lysosome-associated membrane glycoprotein 2	LAMP2	-0.0814759	0.670372		0.416386	0.36061		-0.459644	0.246203		6	6	17.1	17.1	44.955	0	10.4842
P13489	Ribonuclease inhibitor	RNH1	-0.753288	0.0540214		0.295253	0.53121		0.153593	0.862345		12	12	33.4	33.4	49.973	0	10.2939
P13533;P12883	Myosin-6;Myosin-7	MYH6;MYH7	NaN	1		NaN	1		1.18656	0.114028		4	3	2.6	2.2	223.73	0	8.84593
P13611-5;P13611;P13611-2;P13611-3;P13611-4	Versican core protein	VCAN	NaN	1		0.288536	0.685888		0.823982	0.30538		7	7	2.5	2.5	369.68	0	8.72414
P13639	Elongation factor 2	EEF2	0.183709	0.653798		0.30131	0.470693		-0.129136	0.681149		62	61	68.5	67.4	95.337	0	12.4139
P13667	Protein disulfide-isomerase A4	PDIA4	-0.449631	0.170878		0.101259	0.832044		-0.637636	0.0439178		42	42	64.3	64.3	72.932	0	11.9357
P13674	Prolyl 4-hydroxylase subunit alpha-1	P4HA1	NaN	1		-0.017125	0.934644		NaN	1		1	1	3.2	3.2	61.049	0.001472	8.74185
P13674-2;P13674-3	Prolyl 4-hydroxylase subunit alpha-1	P4HA1	0.466758	0.341092		0.731725	0.0961017		-0.0389605	0.794026		24	2	49.6	3.2	60.966	0	10.5901
P13693;P13693-2	Translationally-controlled tumor protein	TPT1	-0.103224	0.716087		0.349988	0.397958		0.297293	0.397723		9	9	57	57	19.595	0	11.3037
P13797;P13797-2;P13797-3	Plastin-3	PLS3	0.436217	0.250546		0.728953	0.070294		-0.338018	0.284719		42	32	64.1	48.6	70.81	0	11.8338
P13798	Acylamino-acid-releasing enzyme	APEH	0.191057	0.772127		0.513267	0.200696		-0.43718	0.162776		19	19	36.6	36.6	81.224	0	10.6535
P13804;P13804-2	Electron transfer flavoprotein subunit alpha, mitochondrial	ETFA	0.694657	0.0620398		0.0402627	0.954705		-0.138021	0.660719		16	16	57.4	57.4	35.079	0	11.2247
P13807-2;P13807	Glycogen [starch] synthase, muscle	GYS1	-0.932968	0.083461		NaN	1		0.0977456	0.939437		4	4	10.1	10.1	76.482	0	8.56318
P13861;P13861-2	cAMP-dependent protein kinase type II-alpha regulatory subunit	PRKAR2A	0.0565835	0.975671		0.652568	0.0981247		-0.0659306	0.730147		15	14	43.1	39.4	45.518	0	10.6698
P13929;P13929-3;P13929-2	Beta-enolase	ENO3	NaN	1		0.806754	0.050328		0.2439	0.812216		3	3	13.4	13.4	46.986	0	10.0945
P13984	General transcription factor IIF subunit 2	GTF2F2	0.143655	0.942484		0.580887	0.191766		-0.0454713	0.783322		14	14	65.9	65.9	28.38	0	10.3923
P13995;P13995-2	Bifunctional methylenetetrahydrofolate dehydrogenase/cyclohydrolase, mitochondrial;NAD-dependent methylenetetrahydrofolate dehydrogenase;Methenyltetrahydrofolate cyclohydrolase	MTHFD2	-0.0114571	0.787779		-0.881702	0.0411575		0.415654	0.412446		12	12	41.1	41.1	37.895	0	10.5337
P14174	Macrophage migration inhibitory factor	MIF	-0.137766	0.642665		0.38643	0.348221		-0.361374	0.252852		5	5	43.5	43.5	12.476	0	11.1291
P14209-3;P14209	CD99 antigen	CD99	-0.0863762	0.682529		0.0274371	0.976174		0.516217	0.455506		2	2	14.2	14.2	17.128	0	9.57409
P14314-2;P14314	Glucosidase 2 subunit beta	PRKCSH	-0.219959	0.482306		0.00804629	0.975658		0.0249066	0.945864		21	21	39.4	39.4	59.177	0	11.5252
P14324-2;P14324	Farnesyl pyrophosphate synthase	FDPS	-0.184982	0.576262		-0.519613	0.19225		0.228631	0.668416		11	11	33.7	33.7	40.532	0	11.0384
P14406	Cytochrome c oxidase subunit 7A2, mitochondrial	COX7A2	0.766085	0.228545		0.694368	0.13998		0.31011	0.714761		2	2	27.7	27.7	9.3959	0	9.90667
P14550	Alcohol dehydrogenase [NADP(+)]	AKR1A1	-0.0806523	0.765579		0.0372357	1		-0.462637	0.142144		21	21	74.8	74.8	36.573	0	11.0888
P14618;P14618-3	Pyruvate kinase PKM	PKM	-0.027028	0.886702		-0.409561	0.187829		-0.251072	0.42631		46	4	81.2	9.4	57.936	0	12.4234
P14625	Endoplasmin	HSP90B1	-0.414345	0.205175		0.0875908	0.859285		-0.203458	0.518712		63	61	65	63.3	92.468	0	12.4136
P14635-2;P14635	G2/mitotic-specific cyclin-B1	CCNB1	NaN	1		-0.0446039	0.903285		0.496427	0.600816		2	2	8.3	8.3	44.102	0	9.11049
P14649	Myosin light chain 6B	MYL6B	NaN	1		NaN	1		0.367975	0.74407		5	5	24	24	22.764	0	9.05545
P14678-2;P63162;P14678;P63162-2;P14678-3	Small nuclear ribonucleoprotein-associated proteins B and B;Small nuclear ribonucleoprotein-associated protein N	SNRPB;SNRPN	-0.0349878	0.817483		-0.498013	0.21007		0.269449	0.59642		8	8	26	26	23.656	0	10.9086
P14735	Insulin-degrading enzyme	IDE	0.277866	0.725004		0.344607	0.457168		-0.297632	0.415885		24	24	25.4	25.4	117.97	0	10.3038
P14854	Cytochrome c oxidase subunit 6B1	COX6B1	1.13205	0.0330497		0.666567	0.131269		0.472838	0.336751		8	8	83.7	83.7	10.192	0	10.375
P14859-4;P14859-5;P14859-3;P14859;P14859-2;P14859-6;P09086-4;Q9UKI9-3;Q9UKI9;Q9UKI9-2;P09086-3;P09086-2;P09086;P09086-5	POU domain, class 2, transcription factor 1;POU domain, class 2, transcription factor 2;POU domain, class 2, transcription factor 3	POU2F1;POU2F2;POU2F3	-0.129196	0.627909		-0.264291	0.564543		-0.24319	0.57693		6	6	18.1	18.1	68.143	0	9.39519
P14866;P14866-2	Heterogeneous nuclear ribonucleoprotein L	HNRNPL	0.154713	0.839705		-1.0493	0.0109496		0.265945	0.60246		20	19	53.5	52.3	64.132	0	11.0416
P14868;P14868-2	Aspartate--tRNA ligase, cytoplasmic	DARS	-0.0187465	0.905722		0.47288	0.246814		0.166396	0.636983		32	32	70.9	70.9	57.136	0	11.4866
P14923	Junction plakoglobin	JUP	0.993551	0.234071		0.324261	0.522436		-0.348493	0.345587		16	16	25.4	25.4	81.744	0	9.73597
P14927;P14927-2	Cytochrome b-c1 complex subunit 7	UQCRB	-0.538995	0.147653		-0.129284	0.740495		0.551611	0.405416		8	8	56.8	56.8	13.53	0	10.2149
P15104	Glutamine synthetase	GLUL	-1.02315	0.0389982		NaN	1		NaN	1		6	6	16.4	16.4	42.064	0	9.47154
P15121	Aldose reductase	AKR1B1	-0.413486	0.206068		0.626322	0.121444		0.0767893	0.828948		17	17	63.9	63.9	35.853	0	11.1103
P15144	Aminopeptidase N	ANPEP	1.37735	0.181305		NaN	1		NaN	1		4	4	6.2	6.2	109.54	0	8.62251
P15151-3;P15151-2;P15151;P15151-4	Poliovirus receptor	PVR	NaN	1		0.65569	0.207028		-0.806601	0.118342		3	3	9.3	9.3	39.304	0.0098943	9.21712
P15170-2;P15170-3;P15170	Eukaryotic peptide chain release factor GTP-binding subunit ERF3A	GSPT1	-0.196112	0.559762		-0.401559	0.304181		0.285714	0.568749		20	9	38.7	19.5	68.6	0	10.9098
P15311	Ezrin	EZR	1.00267	0.006518		-0.306652	0.317311		-0.00679865	0.980054		53	38	64.3	49	69.412	0	12.1118
P15374	Ubiquitin carboxyl-terminal hydrolase isozyme L3	UCHL3	NaN	1		0.51772	0.214572		0.03986	0.850925		8	8	54.8	54.8	26.182	0	10.1005
P15428-4;P15428-2;P15428;P15428-5	15-hydroxyprostaglandin dehydrogenase [NAD(+)]	HPGD	NaN	1		0.518837	0.321563		NaN	1		4	4	32.9	32.9	15.534	0	9.25753
P15529-16;P15529-7;P15529-4;P15529-6;P15529-3;P15529-5;P15529-2	Membrane cofactor protein	CD46	NaN	1		-0.75446	0.114425		-0.0969364	0.766256		3	3	8.6	8.6	36.826	0	9.28124
P15531;P15531-2	Nucleoside diphosphate kinase A	NME1	0.685357	0.139614		0.364474	0.379067		0.481459	0.291261		1	1	9.2	9.2	17.149	0	10.9075
P15559-3;P15559-2;P15559	NAD(P)H dehydrogenase [quinone] 1	NQO1	-0.288488	0.443602		NaN	1		0.209945	0.828483		5	5	25.8	25.8	26.365	0	9.52834
P15586;P15586-2	N-acetylglucosamine-6-sulfatase	GNS	-0.152267	0.599279		0.57621	0.269305		-0.884563	0.0890019		8	8	20.7	20.7	62.081	0	9.49147
P15880	40S ribosomal protein S2	RPS2	0.0356239	0.969957		-0.227263	0.449992		-0.0288473	0.924672		14	14	50.9	50.9	31.324	0	11.8445
P15924;P15924-3;P15924-2	Desmoplakin	DSP	1.49692	0.000609958		0.723791	0.0649702		0.623552	0.159202		93	93	38	38	331.77	0	10.7042
P15927;P15927-2;P15927-3	Replication protein A 32 kDa subunit	RPA2	0.173639	0.804332		-0.139832	0.67841		0.438996	0.342088		10	10	64.4	64.4	29.247	0	10.9257
P15954	Cytochrome c oxidase subunit 7C, mitochondrial	COX7C	NaN	1		NaN	1		1.21381	0.0767912		2	2	28.6	28.6	7.2454	0	9.27462
P16070-18;P16070-12;P16070-14;P16070-13;P16070-11;P16070-10;P16070-16;P16070-8;P16070-17;P16070-6;P16070-4;P16070-3;P16070-7;P16070-5;P16070	CD44 antigen	CD44	NaN	1		0.423929	0.532176		NaN	1		3	3	12.1	12.1	37.277	0	8.24677
P16083	Ribosyldihydronicotinamide dehydrogenase [quinone]	NQO2	-0.595026	0.210127		NaN	1		NaN	1		4	4	23.8	23.8	25.918	0	8.90277
P16152;P16152-2	Carbonyl reductase [NADPH] 1	CBR1	NaN	1		1.04916	0.0155675		0.490053	0.315835		13	11	59.2	48.7	30.375	0	10.422
P16260	Graves disease carrier protein	SLC25A16	NaN	1		1.21903	0.0551009		NaN	1		6	6	22.9	22.9	36.223	0	8.37711
P16278-3;P16278;P16278-2	Beta-galactosidase	GLB1	1.16466	0.0278483		0.848991	0.0392263		-0.895287	0.0184675		14	14	28.6	28.6	72.75	0	10.2094
P16298-2;P16298-3;P16298;P16298-4;Q08209-5;Q08209-2;Q08209;Q08209-3;P48454-2;P48454;P48454-3	Serine/threonine-protein phosphatase 2B catalytic subunit beta isoform;Serine/threonine-protein phosphatase 2B catalytic subunit alpha isoform;Serine/threonine-protein phosphatase 2B catalytic subunit gamma isoform	PPP3CB;PPP3CA;PPP3CC	-0.00845004	0.78614		-0.19333	0.610722		-0.122206	0.646467		5	5	10.1	10.1	58.013	0	9.59822
P16401	Histone H1.5	HIST1H1B	0.154065	0.840923		-0.835915	0.0408918		NaN	1		6	6	22.1	22.1	22.58	0	11.0637
P16402	Histone H1.3	HIST1H1D	-0.818314	0.0860753		-1.06713	0.0139743		0.914739	0.125164		3	3	11.3	11.3	22.35	0	9.92012
P16403	Histone H1.2	HIST1H1C	-0.385928	0.318103		-1.086	0.0124705		0.429637	0.393063		3	3	12.2	12.2	21.364	0	10.622
P16422	Epithelial cell adhesion molecule	EPCAM	0.487589	0.316314		0.0817005	0.904862		NaN	1		11	11	43	43	34.932	0	10.7864
P16435	NADPH--cytochrome P450 reductase	POR	-0.602854	0.140797		0.251026	0.565515		0.402084	0.390615		30	30	53.8	53.8	76.689	0	10.8079
P16455	Methylated-DNA--protein-cysteine methyltransferase	MGMT	NaN	1		-1.59566	0.00097009		-0.624896	0.215714		4	4	26.1	26.1	21.646	0	9.36167
P16615;P16615-5;P16615-2;P16615-3;P16615-4	Sarcoplasmic/endoplasmic reticulum calcium ATPase 2	ATP2A2	-0.100391	0.722239		-0.0927738	0.733023		0.0586038	0.869635		45	28	49.3	31.4	114.76	0	11.369
P16930;P16930-2	Fumarylacetoacetase	FAH	NaN	1		NaN	1		-0.729579	0.239251		3	3	9.8	9.8	46.374	0	8.8178
P16949;P16949-2	Stathmin	STMN1	-0.307079	0.339311		-0.434185	0.163654		-0.336852	0.286379		15	12	56.4	45	17.302	0	11.458
P16989;P16989-3;P16989-2	Y-box-binding protein 3	YBX3	-0.138537	0.641063		-0.166516	0.569842		0.169152	0.631377		18	14	59.9	49.2	40.089	0	11.2292
P17026	Zinc finger protein 22	ZNF22	NaN	1		NaN	1		NaN	1		1	1	5.4	5.4	25.915	0.003074	NaN
P17050	Alpha-N-acetylgalactosaminidase	NAGA	NaN	1		0.630428	0.18306		-0.773122	0.0639734		7	7	19.5	19.5	46.564	0	9.58112
P17066	Heat shock 70 kDa protein 6	HSPA6	-0.0494868	0.835477		0.120611	0.793827		-0.0491881	0.873896		4	4	8.1	8.1	71.027	0	11.3461
P17096;P17096-3;P17096-2	High mobility group protein HMG-I/HMG-Y	HMGA1	0.600555	0.305786		-0.35575	0.386241		-0.803145	0.0583176		4	4	30.8	30.8	11.676	0	10.4808
P17152	Transmembrane protein 11, mitochondrial	TMEM11	-0.0316954	0.754737		-0.241594	0.539347		0.76842	0.234066		3	3	14.6	14.6	21.541	0.0070954	9.56853
P17174;P17174-2	Aspartate aminotransferase, cytoplasmic	GOT1	-0.453191	0.252009		1.07002	0.005501		-0.672729	0.0391558		17	17	54.2	54.2	46.247	0	10.996
P17252	Protein kinase C alpha type	PRKCA	NaN	1		NaN	1		-0.960972	0.0121279		14	14	22	22	76.749	0	10.0052
P17301	Integrin alpha-2	ITGA2	-0.767118	0.134525		0.268867	0.70956		NaN	1		9	9	10.2	10.2	129.29	0	9.0106
P17302	Gap junction alpha-1 protein	GJA1	1.66756	0.0327411		-0.514346	0.276805		NaN	1		8	8	30.9	30.9	43.008	0	9.55663
P17480;P17480-2	Nucleolar transcription factor 1	UBTF	1.43654	0.00567703		-0.495694	0.245196		0.298889	0.731002		15	15	21.6	21.6	89.405	0	10.222
P17568	NADH dehydrogenase [ubiquinone] 1 beta subcomplex subunit 7	NDUFB7	NaN	1		NaN	1		0.303917	0.819377		2	2	13.9	13.9	16.402	0.0039562	8.68062
P17612-2;P17612;P22694-10	cAMP-dependent protein kinase catalytic subunit alpha;cAMP-dependent protein kinase catalytic subunit beta	PRKACA;PRKACB	0.310573	0.697247		0.552156	0.248281		-0.618805	0.12802		2	2	8.5	8.5	39.821	0	9.7929
P17655;P17655-2	Calpain-2 catalytic subunit	CAPN2	0.893464	0.458653		NaN	1		NaN	1		4	4	6.9	6.9	79.994	0	8.31542
P17677;P17677-2	Neuromodulin	GAP43	-0.735192	0.146679		-0.6254	0.188626		0.304345	0.716842		7	7	41.2	41.2	24.802	0	9.28488
P17693-5;P17693	HLA class I histocompatibility antigen, alpha chain G	HLA-G	1.34806	0.193361		-0.0413684	0.904342		NaN	1		1	1	3.1	3.1	36.457	0.0066605	9.24819
P17706-3;P17706-2;P17706-4;P17706	Tyrosine-protein phosphatase non-receptor type 2	PTPN2	NaN	1		-0.175713	0.692885		0.39842	0.611301		3	3	11.3	11.3	40.99	0.00075038	9.33838
P17812;P17812-2	CTP synthase 1	CTPS1	-0.10044	0.722134		-1.03941	0.00112443		-0.0983805	0.753611		29	26	54.1	48.2	66.69	0	11.117
P17844;P17844-2	Probable ATP-dependent RNA helicase DDX5	DDX5	0.495183	0.189313		-0.683186	0.0307741		0.339953	0.33329		35	26	60.1	46.1	69.147	0	11.5848
P17858	ATP-dependent 6-phosphofructokinase, liver type	PFKL	-0.0333333	0.820296		0.617712	0.118684		-0.709521	0.0302584		26	0	43.8	0	85.018	0	10.9068
P17980	26S protease regulatory subunit 6A	PSMC3	0.156008	0.837273		0.373948	0.365421		-0.0556928	0.75204		22	22	56.7	56.7	49.203	0	10.9807
P17987	T-complex protein 1 subunit alpha	TCP1	0.175812	0.669682		0.0403562	0.954515		0.574659	0.101483		30	30	60.6	60.6	60.343	0	11.8097
P18031	Tyrosine-protein phosphatase non-receptor type 1	PTPN1	0.391108	0.556721		-0.107777	0.777616		0.0582007	0.884384		16	16	41.6	41.6	49.966	0	10.2136
P18077	60S ribosomal protein L35a	RPL35A	0.0487942	0.940851		-0.076217	0.771739		-0.0139047	0.962181		7	7	44.5	44.5	12.538	0	11.5026
P18084	Integrin beta-5	ITGB5	-0.316402	0.390153		0.21293	0.778363		NaN	1		9	9	14.5	14.5	88.053	0	9.04813
P18085	ADP-ribosylation factor 4	ARF4	-0.106203	0.709639		0.769293	0.0557856		0.0762253	0.830204		11	6	65.6	35.6	20.511	0	11.2661
P18124	60S ribosomal protein L7	RPL7	-0.0226164	0.896827		-0.0914058	0.736198		-0.0116418	0.967871		19	19	60.1	60.1	29.225	0	11.8038
P18206-2;P18206	Vinculin	VCL	0.578021	0.12297		-0.284478	0.351498		-0.302822	0.33768		74	74	70.6	70.6	116.72	0	11.7328
P18433-6;P18433	Receptor-type tyrosine-protein phosphatase alpha	PTPRA	0.278104	0.984907		-0.408914	0.518724		-0.205142	0.631927		4	3	5.5	4.5	89.702	0.00074738	8.90417
P18583-7;P18583;P18583-5;P18583-9;P18583-6;P18583-10;P18583-3;P18583-4;P18583-2	Protein SON	SON	-0.975226	0.044223		-0.202213	0.619486		0.472036	0.497602		27	27	16.3	16.3	259.59	0	10.1257
P18615-4;P18615;P18615-3	Negative elongation factor E	NELFE	NaN	1		0.975703	0.127944		-0.400429	0.459983		2	2	7.4	7.4	40.215	0.00076355	8.84306
P18621;P18621-3;P18621-2	60S ribosomal protein L17	RPL17	-0.0514416	0.831048		-0.0511806	0.831349		-0.0607783	0.845181		9	9	50.5	50.5	21.397	0	11.5205
P18754;P18754-2	Regulator of chromosome condensation	RCC1	0.614447	0.51038		-0.813326	0.063632		0.696955	0.287226		7	7	21.9	21.9	44.969	0	9.62308
P18858;P18858-3;P18858-2	DNA ligase 1	LIG1	-0.168852	0.621723		0.256369	0.552777		0.182871	0.90474		17	17	22.1	22.1	101.73	0	10.1512
P18859;P18859-2	ATP synthase-coupling factor 6, mitochondrial	ATP5J	NaN	1		NaN	1		-0.0539454	0.781146		2	2	25.9	25.9	12.587	0	8.37874
P18887	DNA repair protein XRCC1	XRCC1	NaN	1		0.358069	0.500663		-0.497923	0.311652		5	5	7.7	7.7	69.476	0.0005123	9.34663
P19022-2;P19022	Cadherin-2	CDH2	0.540722	0.423213		-0.257512	0.533956		-0.523423	0.135194		12	12	21.6	21.6	97.039	0	10.1405
P19174;P19174-2	1-phosphatidylinositol 4,5-bisphosphate phosphodiesterase gamma-1	PLCG1	-0.175173	0.525438		-1.15949	0.00774961		-0.43744	0.266054		33	33	33.5	33.5	148.53	0	10.4267
P19338	Nucleolin	NCL	-0.17041	0.576333		-0.00167141	0.951797		0.242184	0.491244		41	41	41.4	41.4	76.613	0	12.1571
P19367;P19367-4;P19367-2;P19367-3	Hexokinase-1	HK1	0.889084	0.0161545		-0.0973603	0.722412		0.582107	0.0971205		45	41	52.3	48.2	102.48	0	11.4305
P19387	DNA-directed RNA polymerase II subunit RPB3	POLR2C	NaN	1		0.248289	0.648077		0.325756	0.692248		5	5	24.7	24.7	31.441	0	9.36325
P19388	DNA-directed RNA polymerases I, II, and III subunit RPABC1	POLR2E	0.208757	0.928872		-0.325962	0.425497		0.238656	0.796428		5	5	27.1	27.1	24.551	0	9.58824
P19404	NADH dehydrogenase [ubiquinone] flavoprotein 2, mitochondrial	NDUFV2	-0.726918	0.122502		0.0376811	0.958678		0.103499	0.967784		6	6	26.1	26.1	27.391	0	10.1641
P19440;P19440-2	Gamma-glutamyltranspeptidase 1;Gamma-glutamyltranspeptidase 1 heavy chain;Gamma-glutamyltranspeptidase 1 light chain	GGT1	NaN	1		-0.0490691	0.898202		NaN	1		6	2	11.1	3.2	61.409	0	9.00894
P19447	TFIIH basal transcription factor complex helicase XPB subunit	ERCC3	NaN	1		NaN	1		0.264322	0.866823		3	3	8.2	8.2	89.277	0.00076142	8.55477
P19525;P19525-2	Interferon-induced, double-stranded RNA-activated protein kinase	EIF2AK2	0.0440444	0.858272		-0.55261	0.197446		0.105544	0.981013		6	6	15.2	15.2	62.094	0	9.70713
P19623	Spermidine synthase	SRM	0.261591	0.646189		-0.0368532	0.862265		0.0855633	0.941406		13	13	58.3	58.3	33.824	0	10.7521
P19784	Casein kinase II subunit alpha	CSNK2A2	0.681816	0.232708		0.237238	0.625406		0.203746	0.766421		15	15	52.3	52.3	41.213	0	10.4941
P20020-6;P20020;P20020-4;P20020-1;P20020-5;P20020-2	Plasma membrane calcium-transporting ATPase 1	ATP2B1	0.111031	0.996667		-0.0882958	0.788158		-0.0560007	0.766098		24	11	27.2	13.5	130.62	0	10.5201
P20042	Eukaryotic translation initiation factor 2 subunit 2	EIF2S2	0.414352	0.40875		0.409259	0.317311		0.0415844	0.967619		20	20	52.6	52.6	38.388	0	10.7547
P20073-2;P20073	Annexin A7	ANXA7	0.574925	0.225551		0.177107	0.706935		-0.243436	0.396783		19	19	44.2	44.2	50.315	0	10.6702
P20290	Transcription factor BTF3	BTF3	0.228858	0.703636		0.103531	0.864807		0.420297	0.405948		8	1	58.3	4.9	22.168	0	10.6172
P20336	Ras-related protein Rab-3A	RAB3A	0.409798	0.71047		0.345343	0.516798		0.716315	0.317311		1	1	6.8	6.8	24.984	0	9.50705
P20337	Ras-related protein Rab-3B	RAB3B	0.212467	0.924738		NaN	1		0.35284	0.646342		5	5	28.3	28.3	24.758	0	9.55687
P20338	Ras-related protein Rab-4A	RAB4A	0.237441	0.896967		-0.107892	0.746242		-0.117904	0.653097		6	5	33.5	27.1	24.389	0	9.55774
P20339;P20339-2	Ras-related protein Rab-5A	RAB5A	0.91395	0.0427175		0.575826	0.147692		0.230115	0.665738		12	8	81.4	63.3	23.658	0	10.9289
P20340	Ras-related protein Rab-6A	RAB6A	NaN	1		NaN	1		-1.27697	0.0567473		1	1	10.6	10.6	23.593	0	8.24684
P20340-2;P20340-4	Ras-related protein Rab-6A	RAB6A	-0.213387	0.494279		-0.114253	0.683803		-0.387627	0.2201		13	1	64.4	10.6	23.548	0	11.1566
P20585	DNA mismatch repair protein Msh3	MSH3	0.642193	0.325889		0.241183	0.578224		0.0494742	0.868435		14	14	15.9	15.9	127.41	0	9.98128
P20618	Proteasome subunit beta type-1	PSMB1	0.128267	0.768238		0.338425	0.414593		0.191637	0.586443		11	11	58.5	58.5	26.489	0	11.16
P20645	Cation-dependent mannose-6-phosphate receptor	M6PR	-0.234465	0.442807		0.536474	0.230232		-0.0319202	0.805644		9	9	31.8	31.8	30.993	0	10.5165
P20674	Cytochrome c oxidase subunit 5A, mitochondrial	COX5A	0.227741	0.705629		-0.205455	0.569831		0.466136	0.308984		6	6	32.7	32.7	16.762	0	10.7862
P20700	Lamin-B1	LMNB1	0.385262	0.449528		-0.901895	0.0278688		0.559192	0.211978		36	32	60.2	56	66.408	0	10.9924
P20810-9;P20810-5;P20810-10;P20810-7;P20810-6;P20810-4;P20810-8;P20810-2;P20810;P20810-3	Calpastatin	CAST	NaN	1		0.774108	0.134688		-0.199209	0.631577		13	13	21.1	21.1	80.264	0	9.38837
P20839-2;P20839-4;P20839;P20839-3;P20839-7;P20839-5;P20839-6	Inosine-5-monophosphate dehydrogenase 1	IMPDH1	NaN	1		NaN	1		NaN	1		2	2	6.3	6.3	52.597	0	8.4242
P20936-2;P20936-4;P20936	Ras GTPase-activating protein 1	RASA1	NaN	1		-0.226537	0.70165		-0.330356	0.518517		6	6	8.9	8.9	100.4	0	9.04191
P20962	Parathymosin	PTMS	-0.0261627	0.822215		-0.648391	0.13146		-0.471909	0.169289		3	3	22.5	22.5	11.53	0	10.0553
P21127-12;P21127-4;P21127-5;P21127-10;P21127-6;P21127-9;P21127-8;P21127-3;P21127-2;P21127;Q9UQ88-5;Q9UQ88-10;Q9UQ88-4;Q9UQ88-3;Q9UQ88-2;Q9UQ88;Q9UQ88-9	Cyclin-dependent kinase 11B;Cyclin-dependent kinase 11A	CDK11B;CDK11A	0.884035	0.157019		0.0240177	0.985669		0.415151	0.569776		18	18	44.9	44.9	49.554	0	10.0935
P21281	V-type proton ATPase subunit B, brain isoform	ATP6V1B2	-0.322966	0.334445		0.588994	0.185286		-0.369871	0.333107		12	12	32.7	32.7	56.5	0	10.4496
P21283	V-type proton ATPase subunit C 1	ATP6V1C1	0.313942	0.812822		0.902751	0.0515685		0.233542	0.803379		11	11	29.1	29.1	43.941	0	9.63985
P21333-2;P21333	Filamin-A	FLNA	0.0750534	0.883091		-0.455385	0.144786		-0.513496	0.104527		140	140	66.9	66.9	280.01	0	12.3365
P21359-2;P21359-6;P21359	Neurofibromin;Neurofibromin truncated	NF1	NaN	1		0.622789	0.188802		-0.313016	0.38582		30	30	11.8	11.8	317.03	0	9.61686
P21399	Cytoplasmic aconitate hydratase	ACO1	-0.867357	0.0291443		-1.15443	0.00801405		-0.863845	0.0430783		25	25	39.3	39.3	98.398	0	10.4478
P21675-10;P21675-11;P21675-8;P21675-6;P21675-7;Q8IZX4;P21675-3;P21675-5;P21675-9;P21675;P21675-2;P21675-12;P21675-4	Transcription initiation factor TFIID subunit 1;Transcription initiation factor TFIID subunit 1-like	TAF1;TAF1L	NaN	1		NaN	1		-1.0453	0.11027		1	1	1	1	174.43	0.0088215	8.21775
P21709	Ephrin type-A receptor 1	EPHA1	-0.286955	0.413521		-0.100084	0.840478		NaN	1		6	6	9	9	108.13	0	8.92074
P21741;P21741-2	Midkine	MDK	-1.39847	0.00638427		NaN	1		-1.35601	0.00193266		2	2	14	14	15.585	0	9.59017
P21912	Succinate dehydrogenase [ubiquinone] iron-sulfur subunit, mitochondrial	SDHB	0.435735	0.496061		-0.0438428	0.865519		-0.282426	0.434742		11	11	37.9	37.9	31.629	0	10.5355
P21926	CD9 antigen	CD9	0.52697	0.272781		-0.162652	0.639735		-0.83022	0.0121299		5	5	21.5	21.5	25.416	0	10.8992
P21953	2-oxoisovalerate dehydrogenase subunit beta, mitochondrial	BCKDHB	-0.347749	0.366179		NaN	1		0.414109	0.594388		2	2	5.9	5.9	43.122	0.00075738	9.21165
P21964-2;P21964	Catechol O-methyltransferase	COMT	-0.0710762	0.75711		-0.927441	0.0322608		NaN	1		11	11	76.9	76.9	24.449	0	9.96616
P22033	Methylmalonyl-CoA mutase, mitochondrial	MUT	0.397255	0.723614		0.100248	0.893855		0.526285	0.44488		5	5	7.6	7.6	83.134	0	9.60188
P22059	Oxysterol-binding protein 1	OSBP	-0.260826	0.408601		0.0394586	0.985719		-0.241999	0.487209		25	25	36.4	36.4	89.42	0	10.2781
P22061;P22061-2	Protein-L-isoaspartate(D-aspartate) O-methyltransferase	PCMT1	0.391328	0.440839		0.509207	0.204563		-0.0578734	0.74736		10	10	61.7	61.7	24.636	0	10.8217
P22087	rRNA 2-O-methyltransferase fibrillarin	FBL	0.573762	0.226622		0.0712358	0.927181		-0.231595	0.415723		17	15	63.6	60.1	33.784	0	10.6835
P22102	Trifunctional purine biosynthetic protein adenosine-3;Phosphoribosylamine--glycine ligase;Phosphoribosylformylglycinamidine cyclo-ligase;Phosphoribosylglycinamide formyltransferase	GART	-0.76158	0.0229033		0.187339	0.666312		0.347079	0.323223		45	45	60.6	60.6	107.77	0	11.4754
P22223;P22223-2	Cadherin-3	CDH3	NaN	1		-0.051773	0.895127		NaN	1		2	2	3.9	3.9	91.417	0.0030762	8.2036
P22234;P22234-2	Multifunctional protein ADE2;Phosphoribosylaminoimidazole-succinocarboxamide synthase;Phosphoribosylaminoimidazole carboxylase	PAICS	0.664082	0.0748819		-0.18269	0.536502		0.0880149	0.804053		23	23	50.8	50.8	47.079	0	11.5222
P22307-6;P22307-2;P22307-4;P22307-7;P22307-8;P22307	Non-specific lipid-transfer protein	SCP2	0.114597	0.915672		0.00136551	0.93306		0.540364	0.229577		13	13	77.1	77.1	15.079	0	10.9502
P22314;P22314-2	Ubiquitin-like modifier-activating enzyme 1	UBA1	-0.278342	0.383155		0.824438	0.0400639		-0.181	0.565635		55	55	60.1	60.1	117.85	0	11.9629
P22392-2;P22392	Nucleoside diphosphate kinase B	NME2	0.905115	0.0142903		-0.0186688	0.910178		0.575316	0.101092		17	2	81.3	8.2	30.137	0	12.0199
P22413	Ectonucleotide pyrophosphatase/phosphodiesterase family member 1;Alkaline phosphodiesterase I;Nucleotide pyrophosphatase	ENPP1	1.09424	0.0401024		0.613621	0.1666		-0.528064	0.191634		25	25	32.1	32.1	104.92	0	10.3806
P22612	cAMP-dependent protein kinase catalytic subunit gamma	PRKACG	NaN	1		NaN	1		NaN	1		1	1	6.8	6.8	40.434	0	8.47674
P22626;P22626-2	Heterogeneous nuclear ribonucleoproteins A2/B1	HNRNPA2B1	0.0969364	0.835415		-0.846209	0.00776306		0.322516	0.358767		25	24	65.7	65.7	37.429	0	12.0387
P22681	E3 ubiquitin-protein ligase CBL	CBL	NaN	1		-1.02972	0.0322272		-0.5374	0.279207		8	8	12.1	12.1	99.632	0	9.43006
P22694;P22694-4;P22694-3;P22694-5;P22694-7;P22694-6;P22694-9;P22694-8	cAMP-dependent protein kinase catalytic subunit beta	PRKACB	0.04748	0.890626		0.595912	0.151341		-0.0683673	0.660758		7	1	21.9	2.6	40.622	0	10.1876
P22695	Cytochrome b-c1 complex subunit 2, mitochondrial	UQCRC2	-0.61551	0.0641735		-0.0621101	0.816045		0.0220642	0.952327		20	20	51.7	51.7	48.442	0	11.1034
P23141-3;P23141;P23141-2	Liver carboxylesterase 1	CES1	NaN	1		NaN	1		NaN	1		2	2	5.1	5.1	62.392	0	7.90331
P23193;P23193-2	Transcription elongation factor A protein 1	TCEA1	-0.327917	0.309617		0.354494	0.391586		-0.805322	0.010965		23	23	63.8	63.8	33.969	0	11.2405
P23229-4;P23229-2;P23229-5;P23229-3;P23229-9;P23229-6;P23229;P23229-7	Integrin alpha-6;Integrin alpha-6 heavy chain;Integrin alpha-6 light chain;Processed integrin alpha-6	ITGA6	-0.162234	0.630554		0.130279	0.840476		0.80569	0.185901		21	21	23	23	119.09	0	9.90905
P23246;P23246-2	Splicing factor, proline- and glutamine-rich	SFPQ	-0.371572	0.253136		-0.664743	0.0354513		0.0900067	0.799655		31	30	45.3	44.1	76.149	0	11.6053
P23258;Q9NRH3	Tubulin gamma-1 chain;Tubulin gamma-2 chain	TUBG1;TUBG2	1.12707	0.303648		NaN	1		-0.0565362	0.821754		5	5	15.3	15.3	51.169	0	9.12587
P23284	Peptidyl-prolyl cis-trans isomerase B	PPIB	0.182115	0.656991		-0.197712	0.506441		-0.655487	0.0383418		11	11	50	50	23.742	0	11.67
P23368;P23368-2	NAD-dependent malic enzyme, mitochondrial	ME2	-0.436482	0.267458		0.115895	0.832548		-0.558312	0.0820922		19	19	47.9	47.9	65.443	0	10.7081
P23378	Glycine dehydrogenase (decarboxylating), mitochondrial	GLDC	-0.413211	0.290038		0.10971	0.845541		-0.672508	0.0392153		34	34	41.1	41.1	112.73	0	10.95
P23381;P23381-2	Tryptophan--tRNA ligase, cytoplasmic;T1-TrpRS;T2-TrpRS	WARS	0.0272338	0.988522		0.249878	0.554907		-0.935043	0.00314706		25	25	58.2	58.2	53.165	0	11.2623
P23396;P23396-2	40S ribosomal protein S3	RPS3	0.0220482	1		-0.167043	0.568741		-0.0167571	0.955012		24	24	83.5	83.5	26.688	0	11.9467
P23434	Glycine cleavage system H protein, mitochondrial	GCSH	-0.106348	0.707138		-0.00158604	0.966802		0.272987	0.768943		1	1	5.8	5.8	18.884	0.0030689	9.99537
P23470-2;P23470	Receptor-type tyrosine-protein phosphatase gamma	PTPRG	NaN	1		NaN	1		-0.994538	0.126158		7	7	4.9	4.9	158.77	0	8.82818
P23471;P23471-2;P23471-3	Receptor-type tyrosine-protein phosphatase zeta	PTPRZ1	-1.12246	0.0220654		-0.0381712	0.863226		0.425424	0.557512		35	35	18	18	254.58	0	9.83965
P23528	Cofilin-1	CFL1	-0.130508	0.657836		0.258847	0.539708		-0.315436	0.318014		21	18	80.7	59.6	18.502	0	12.0933
P23588;P23588-2	Eukaryotic translation initiation factor 4B	EIF4B	-0.128425	0.663453		-0.452672	0.251299		0.237707	0.65211		25	25	42.7	42.7	69.15	0	11.0128
P23634-7;P23634-6;P23634-8;P23634;P23634-5;P23634-4;P23634-3;P23634-2	Plasma membrane calcium-transporting ATPase 4	ATP2B4	0.535257	0.584255		-0.0398403	0.906818		0.278342	0.747107		8	8	9.3	9.3	132.59	0	9.45209
P23786	Carnitine O-palmitoyltransferase 2, mitochondrial	CPT2	-0.111009	0.691324		-0.339879	0.377195		0.0785967	0.955162		22	22	44.7	44.7	73.776	0	10.7887
P23919;P23919-2	Thymidylate kinase	DTYMK	0.102994	0.989247		0.658859	0.136018		0.529169	0.271546		13	13	55.7	55.7	23.819	0	10.4969
P23921	Ribonucleoside-diphosphate reductase large subunit	RRM1	-0.734371	0.0595111		-0.0518393	0.876365		0.145455	0.962197		16	16	26	26	90.069	0	10.1861
P24390;P24390-2;P33947-2;P33947	ER lumen protein-retaining receptor 1;ER lumen protein-retaining receptor 2	KDELR1;KDELR2	-0.176055	0.524154		0.239027	0.622396		0.237133	0.7044		4	4	23.6	23.6	24.542	0	10.3728
P24534	Elongation factor 1-beta	EEF1B2	-0.192447	0.533465		0.00667515	0.97229		0.423352	0.227951		8	8	58.7	58.7	24.763	0	11.4918
P24539	ATP synthase F(0) complex subunit B1, mitochondrial	ATP5F1	0.136979	0.74984		0.176942	0.685664		0.0185794	0.960255		14	14	44.1	44.1	28.908	0	11.2817
P24666;P24666-4;P24666-3;P24666-2	Low molecular weight phosphotyrosine protein phosphatase	ACP1	-0.596754	0.144431		0.471309	0.243296		0.00746856	0.890901		8	8	72.2	72.2	18.042	0	10.847
P24752	Acetyl-CoA acetyltransferase, mitochondrial	ACAT1	-0.19555	0.560589		0.419469	0.304211		-0.0681576	0.725413		15	15	37.5	37.5	45.199	0	10.7019
P24821-4;P24821;P24821-6;P24821-5;P24821-2;P24821-3	Tenascin	TNC	1.01237	0.374837		NaN	1		NaN	1		10	10	6.4	6.4	230.86	0	8.89067
P24844;P24844-2	Myosin regulatory light polypeptide 9	MYL9	1.6904	0.085044		NaN	1		NaN	1		2	2	17.4	17.4	19.827	0	8.23035
P24928	DNA-directed RNA polymerase II subunit RPB1	POLR2A	0.145877	0.9388		0.160163	0.760424		-0.0635398	0.753836		48	48	29.1	29.1	217.17	0	10.4861
P24941-2;P24941	Cyclin-dependent kinase 2	CDK2	-0.727881	0.122954		-1.24659	0.00518753		0.114768	0.968072		7	7	32.6	32.6	30.035	0	9.7147
P25205;P25205-2	DNA replication licensing factor MCM3	MCM3	0.223175	0.576855		-0.104766	0.705392		0.0997422	0.778256		44	44	57.9	57.9	90.98	0	11.396
P25208	Nuclear transcription factor Y subunit beta	NFYB	NaN	1		NaN	1		0.146003	0.906282		1	1	6.3	6.3	22.831	0.0012291	9.30131
P25325;P25325-2	3-mercaptopyruvate sulfurtransferase	MPST	-0.331536	0.423841		0.352076	0.406134		-0.0263185	0.732821		7	7	32	32	33.178	0	10.0958
P25398	40S ribosomal protein S12	RPS12	0.0261627	0.990893		-0.127729	0.653581		-0.00429131	0.986363		9	9	71.2	71.2	14.515	0	11.5054
P25490	Transcriptional repressor protein YY1	YY1	1.90816	0.0134105		-0.0858176	0.782789		-0.261371	0.449263		8	8	22.2	22.2	44.712	0	9.66416
P25685;P25685-2	DnaJ homolog subfamily B member 1	DNAJB1	0.914029	0.0934977		0.284018	0.548879		0.24702	0.686383		16	15	44.4	40.9	38.044	0	10.4309
P25705;P25705-2;P25705-3	ATP synthase subunit alpha, mitochondrial	ATP5A1	0.122256	0.781009		0.0904021	0.853668		-0.13786	0.661087		40	40	64	64	59.75	0	12.1909
P25786;P25786-2	Proteasome subunit alpha type-1	PSMA1	-0.0423528	0.851684		0.14946	0.737786		0.240528	0.494226		23	23	77.9	77.9	29.555	0	11.5528
P25787	Proteasome subunit alpha type-2	PSMA2	0.0614958	0.984241		0.278085	0.517371		0.168634	0.779841		10	10	53.8	53.8	25.898	0	10.9816
P25788-2;P25788	Proteasome subunit alpha type-3	PSMA3	0.0650208	0.905102		0.20326	0.637109		0.227462	0.518089		15	15	53.2	53.2	27.647	0	11.213
P25789;P25789-2	Proteasome subunit alpha type-4	PSMA4	-0.0461909	0.842956		0.0626097	0.909484		0.225244	0.522198		17	17	75.9	75.9	29.483	0	11.2377
P26006;P26006-1	Integrin alpha-3;Integrin alpha-3 heavy chain;Integrin alpha-3 light chain	ITGA3	1.37134	0.085472		0.580202	0.265898		NaN	1		7	7	6.9	6.9	116.61	0	9.48913
P26196	Probable ATP-dependent RNA helicase DDX6	DDX6	0.10017	0.94322		-0.307036	0.420146		-0.406066	0.190967		17	17	46.2	46.2	54.416	0	10.777
P26232-2;P26232-5;P26232;P26232-3;P26232-4;P26232-6	Catenin alpha-2	CTNNA2	0.878451	0.108912		0.148054	0.782448		-0.328546	0.37907		2	2	3.6	3.6	100.45	0	10.2596
P26358;P26358-2;P26358-3	DNA (cytosine-5)-methyltransferase 1	DNMT1	0.361319	0.484754		-0.0886115	0.768229		0.0559259	1		54	54	38.7	38.7	183.16	0	10.6699
P26368-2;P26368	Splicing factor U2AF 65 kDa subunit	U2AF2	0.294782	0.590017		-0.416156	0.288376		-0.129151	0.60036		11	11	30.6	30.6	53.12	0	10.6489
P26373;P26373-2	60S ribosomal protein L13	RPL13	-0.0864614	0.752741		-0.095957	0.725653		-0.0736585	0.813511		13	13	47.9	47.9	24.261	0	11.7863
P26440;P26440-2	Isovaleryl-CoA dehydrogenase, mitochondrial	IVD	0.520447	0.391335		-0.427708	0.304289		-1.13614	0.00919955		12	12	33.6	33.6	46.65	0	10.2702
P26572	Alpha-1,3-mannosyl-glycoprotein 2-beta-N-acetylglucosaminyltransferase	MGAT1	NaN	1		NaN	1		NaN	1		1	1	3.1	3.1	50.878	0	NaN
P26583	High mobility group protein B2	HMGB2	-0.499578	0.129926		-0.178369	0.545313		-0.713692	0.0241472		12	12	43.5	43.5	24.033	0	11.4733
P26599;P26599-2;P26599-3	Polypyrimidine tract-binding protein 1	PTBP1	0.488937	0.195223		-0.121083	0.668419		0.271761	0.439647		18	15	54.8	50.1	57.221	0	11.6671
P26639;P26639-2	Threonine--tRNA ligase, cytoplasmic	TARS	-0.124928	0.669595		0.577289	0.154471		0.047014	0.895753		37	37	56.7	56.7	83.434	0	11.4239
P26640	Valine--tRNA ligase	VARS	0.432202	0.255169		0.504553	0.215437		-0.144387	0.646234		47	47	44	44	140.47	0	11.1523
P26641;P26641-2	Elongation factor 1-gamma	EEF1G	-0.254978	0.421243		0.273959	0.514579		0.00596341	0.988982		28	28	55.8	55.8	50.118	0	11.9688
P26885	Peptidyl-prolyl cis-trans isomerase FKBP2	FKBP2	-0.292219	0.468003		0.167491	0.708842		-0.554528	0.117338		6	6	54.2	54.2	15.649	0	10.0624
P27144	Adenylate kinase 4, mitochondrial	AK4	0.278461	0.47686		0.120334	0.794371		-1.03966	0.00102716		16	16	75.3	75.3	25.268	0	11.5168
P27348	14-3-3 protein theta	YWHAQ	0.267835	0.495312		0.523892	0.197752		-0.106165	0.735034		13	13	52.2	52.2	27.764	0	11.4875
P27448-6;P27448-3;P27448-4;P27448-2;P27448;P27448-7;P27448-8	MAP/microtubule affinity-regulating kinase 3	MARK3	NaN	1		NaN	1		NaN	1		5	3	8.1	5.6	79.875	0	8.16406
P27449	V-type proton ATPase 16 kDa proteolipid subunit	ATP6V0C	-0.381584	0.352052		0.205768	0.710001		0.687221	0.295052		1	1	11.6	11.6	15.736	0.0007515	9.59147
P27635	60S ribosomal protein L10	RPL10	0.0123541	0.977547		-0.0581695	0.814595		-0.056243	0.856395		8	8	42.1	42.1	24.604	0	11.2651
P27694	Replication protein A 70 kDa DNA-binding subunit;Replication protein A 70 kDa DNA-binding subunit, N-terminally processed	RPA1	0.521051	0.166243		-0.274683	0.367316		-0.152725	0.627461		28	28	51.3	51.3	68.137	0	11.1493
P27695	DNA-(apurinic or apyrimidinic site) lyase;DNA-(apurinic or apyrimidinic site) lyase, mitochondrial	APEX1	0.615605	0.0996206		-0.185493	0.530827		-0.52056	0.0998507		18	18	69.5	69.5	35.554	0	11.3978
P27707	Deoxycytidine kinase	DCK	NaN	1		NaN	1		0.719583	0.387012		4	4	18.1	18.1	30.518	0	9.08561
P27708	CAD protein;Glutamine-dependent carbamoyl-phosphate synthase;Aspartate carbamoyltransferase;Dihydroorotase	CAD	0.125519	0.774069		0.467389	0.252564		-0.250712	0.426971		97	94	58.8	57.8	242.98	0	11.6606
P27797	Calreticulin	CALR	0.147046	0.728756		0.574483	0.156549		-0.49342	0.118767		35	35	71.5	71.5	48.141	0	12.0869
P27816;P27816-6;P27816-2	Microtubule-associated protein 4	MAP4	0.0292761	0.984002		-0.0770554	0.769764		-0.867014	0.00617373		73	22	63.9	22.6	121	0	11.81
P27816-5	Microtubule-associated protein 4	MAP4	NaN	1		NaN	1		NaN	1		2	1	3.6	1.6	85.251	0	8.65395
P27824;P27824-2;P27824-3	Calnexin	CANX	-0.205813	0.508272		0.0136275	0.989374		-0.0899213	0.773961		50	49	57.6	55.6	67.567	0	11.991
P28066;P28066-2	Proteasome subunit alpha type-5	PSMA5	-0.139109	0.639875		0.172505	0.693986		0.261948	0.456412		11	11	60.6	60.6	26.411	0	11.3387
P28070	Proteasome subunit beta type-4	PSMB4	0.151731	0.84531		0.356124	0.39135		0.209252	0.703751		8	8	48.5	48.5	29.204	0	10.9652
P28072	Proteasome subunit beta type-6	PSMB6	0.0106367	0.895781		0.29221	0.49311		0.200475	0.719973		7	7	39.7	39.7	25.357	0	10.9805
P28074;P28074-3	Proteasome subunit beta type-5	PSMB5	0.151079	0.720366		0.377835	0.35958		0.260287	0.459286		12	12	57	57	28.48	0	11.2549
P28161-2;P28161	Glutathione S-transferase Mu 2	GSTM2	0.840216	0.329617		0.476534	0.325282		-0.268894	0.43967		6	3	39.8	22.5	22.644	0	9.59192
P28288;P28288-2	ATP-binding cassette sub-family D member 3	ABCD3	-0.643563	0.165325		-0.168736	0.674001		0.917291	0.123954		18	18	31	31	75.475	0	10.0636
P28331;P28331-2;P28331-4;P28331-5;P28331-3	NADH-ubiquinone oxidoreductase 75 kDa subunit, mitochondrial	NDUFS1	-0.493662	0.217202		-0.0533635	0.831988		-0.0153781	0.840046		24	24	44.7	44.7	79.467	0	10.7491
P28340	DNA polymerase delta catalytic subunit	POLD1	-0.0901271	0.656343		0.00871031	0.95861		0.0814605	0.996904		32	32	36.4	36.4	123.63	0	10.2967
P28370-2;P28370	Probable global transcription activator SNF2L1	SMARCA1	NaN	1		NaN	1		-0.938044	0.145876		3	3	3	3	121.14	0	8.30737
P28482;P28482-2	Mitogen-activated protein kinase 1	MAPK1	0.0167816	0.906423		-0.45685	0.274654		-0.242716	0.486249		17	17	53.6	53.6	41.389	0	10.5986
P28676	Grancalcin	GCA	1.21608	0.255026		NaN	1		-0.500394	0.383266		4	4	23.5	23.5	24.01	0	9.0905
P28715	DNA repair protein complementing XP-G cells	ERCC5	NaN	1		NaN	1		NaN	1		5	5	5.6	5.6	133.11	0	8.29212
P28838-2;P28838	Cytosol aminopeptidase	LAP3	-0.315756	0.398176		0.0819036	0.90443		0.0416429	0.967751		20	20	50.2	50.2	52.771	0	10.8957
P28908-3;P28908	Tumor necrosis factor receptor superfamily member 8	TNFRSF8	0.214843	0.913721		NaN	1		NaN	1		2	2	4.6	4.6	50.934	0	8.53292
P29083	General transcription factor IIE subunit 1	GTF2E1	NaN	1		NaN	1		0.0807955	0.92151		4	4	15.5	15.5	49.452	0	8.91879
P29084	Transcription initiation factor IIE subunit beta	GTF2E2	0.182446	0.95824		NaN	1		0.43758	0.569493		6	6	23	23	33.043	0	9.38328
P29218;P29218-3;P29218-2	Inositol monophosphatase 1	IMPA1	NaN	1		0.140282	0.796678		0.11818	0.931415		13	13	49.1	49.1	30.188	0	10.4449
P29317	Ephrin type-A receptor 2	EPHA2	0.680144	0.293563		0.00393572	0.93554		NaN	1		16	14	19.1	17.1	108.27	0	9.86851
P29350;P29350-3;P29350-4;P29350-2	Tyrosine-protein phosphatase non-receptor type 6	PTPN6	NaN	1		-0.0936475	0.847721		-0.559541	0.341809		8	8	16.5	16.5	67.56	0	8.97833
P29372-5;P29372-4;P29372-2;P29372	DNA-3-methyladenine glycosylase	MPG	0.012781	0.693588		-1.08563	0.1056		NaN	1		2	2	8.5	8.5	30.824	0	8.40514
P29373	Cellular retinoic acid-binding protein 2	CRABP2	-1.33976	0.00696596		-0.952915	0.0278829		0.652601	0.304386		9	9	62.3	62.3	15.693	0	10.171
P29401;P29401-2	Transketolase	TKT	-0.0419438	0.852615		0.555231	0.171386		-0.395478	0.210925		39	39	74.8	74.8	67.877	0	12.4557
P29692;P29692-2;P29692-4	Elongation factor 1-delta	EEF1D	0.0932897	0.843323		0.0491366	0.936722		-0.499491	0.114309		19	2	71.2	12.1	31.121	0	11.5416
P29692-3	Elongation factor 1-delta	EEF1D	-0.677987	0.145854		0.104853	0.885633		0.261711	0.765296		1	1	8.2	8.2	28.558	0	9.78
P29762	Cellular retinoic acid-binding protein 1	CRABP1	0.784001	0.0345258		NaN	1		-0.981945	0.0033053		14	13	84.7	79.6	15.565	0	11.0937
P29992	Guanine nucleotide-binding protein subunit alpha-11	GNA11	1.12558	0.0646905		0.368493	0.383542		1.16094	0.0445307		12	5	42.9	18.7	42.123	0	10.1432
P30038;P30038-2;P30038-3	Delta-1-pyrroline-5-carboxylate dehydrogenase, mitochondrial	ALDH4A1	1.55477	0.0480367		0.652892	0.166926		-1.10566	0.0103364		11	11	20.6	20.6	61.719	0	9.65835
P30040	Endoplasmic reticulum resident protein 29	ERP29	-0.591392	0.0749203		-0.0107576	0.929526		0.156879	0.656503		21	21	69.3	69.3	28.993	0	11.4089
P30041	Peroxiredoxin-6	PRDX6	-0.39594	0.224934		-0.20547	0.491271		-0.144501	0.645974		21	21	83.9	83.9	25.035	0	11.7011
P30043	Flavin reductase (NADPH)	BLVRB	-0.907989	0.0593827		1.10689	0.0069186		-0.499861	0.150066		7	7	55.8	55.8	22.119	0	10.1392
P30044-2;P30044;P30044-3	Peroxiredoxin-5, mitochondrial	PRDX5	-0.265197	0.404317		0.575545	0.155759		-0.46133	0.144635		11	11	86.4	86.4	17.031	0	11.1142
P30046;P30046-2;A6NHG4	D-dopachrome decarboxylase;D-dopachrome decarboxylase-like protein	DDT;DDTL	0.39835	0.430902		0.00821459	0.945819		0.591707	0.183919		7	7	56.8	56.8	12.712	0	10.7387
P30048-2;P30048	Thioredoxin-dependent peroxide reductase, mitochondrial	PRDX3	0.2878	0.460956		0.531632	0.190979		0.568673	0.1051		10	10	58.8	58.8	25.838	0	11.5585
P30049	ATP synthase subunit delta, mitochondrial	ATP5D	0.556601	0.242858		0.206945	0.648262		0.588469	0.186584		2	2	13.7	13.7	17.49	0	10.7586
P30050;P30050-2	60S ribosomal protein L12	RPL12	-0.0867838	0.75203		-0.0221389	0.901708		-0.0809345	0.795751		8	8	63.6	63.6	17.818	0	11.4972
P30084	Enoyl-CoA hydratase, mitochondrial	ECHS1	0.566399	0.130996		0.936257	0.0194002		0.516311	0.141265		16	16	53.4	53.4	31.387	0	11.1931
P30085	UMP-CMP kinase	CMPK1	-0.148113	0.565613		-0.359195	0.382035		-0.0702598	0.742958		9	9	53.6	53.6	22.222	0	10.4875
P30086	Phosphatidylethanolamine-binding protein 1;Hippocampal cholinergic neurostimulating peptide	PEBP1	-0.576087	0.0824725		0.417636	0.308922		-0.363633	0.249906		12	12	80.2	80.2	21.057	0	11.4762
P30101	Protein disulfide-isomerase A3	PDIA3	-0.125337	0.668731		-0.240061	0.4267		-1.00372	0.00152631		39	39	68.7	68.7	56.782	0	12.1748
P30153	Serine/threonine-protein phosphatase 2A 65 kDa regulatory subunit A alpha isoform	PPP2R1A	-0.136347	0.64562		-0.000704413	0.95417		-0.0650036	0.834761		26	19	48.7	36.2	65.308	0	11.4645
P30154-4;P30154;P30154-2;P30154-3;P30154-5	Serine/threonine-protein phosphatase 2A 65 kDa regulatory subunit A beta isoform	PPP2R1B	NaN	1		NaN	1		-1.01964	0.118093		5	5	11.9	11.9	61.313	0	8.55583
P30260;P30260-2	Cell division cycle protein 27 homolog	CDC27	NaN	1		NaN	1		0.75232	0.360089		4	4	5.3	5.3	91.866	0	8.78383
P30307-4;P30307-3;P30307-2;P30307	M-phase inducer phosphatase 3	CDC25C	NaN	1		NaN	1		NaN	1		1	1	3.5	3.5	45.607	0.0075342	8.17843
P30405	Peptidyl-prolyl cis-trans isomerase F, mitochondrial	PPIF	0.12781	0.968783		-0.00266132	0.964858		0.535057	0.423706		8	8	57.5	57.5	22.04	0	10.2153
P30419;P30419-2	Glycylpeptide N-tetradecanoyltransferase 1	NMT1	1.15186	0.00937479		-0.0658315	0.809285		-0.432749	0.166587		15	12	37.3	30.8	56.806	0	10.7592
P30455;P30443;Q09160	HLA class I histocompatibility antigen, A-36 alpha chain;HLA class I histocompatibility antigen, A-1 alpha chain;HLA class I histocompatibility antigen, A-80 alpha chain	HLA-A	1.20345	0.137723		0.460355	0.343586		NaN	1		11	1	31.8	2.5	40.933	0	9.60295
P30519;P30519-2	Heme oxygenase 2	HMOX2	-0.0456547	0.799408		-0.108814	0.753095		0.794838	0.0668671		14	14	58.2	58.2	36.032	0	10.6295
P30520	Adenylosuccinate synthetase isozyme 2	ADSS	-0.196541	0.559129		0.160202	0.760353		0.519714	0.28184		14	14	39.7	39.7	50.097	0	10.5999
P30533	Alpha-2-macroglobulin receptor-associated protein	LRPAP1	0.098689	0.981573		0.460499	0.308155		-0.170566	0.587693		15	15	42.6	42.6	41.465	0	10.4961
P30566;P30566-2	Adenylosuccinate lyase	ADSL	-0.130808	0.659675		0.365014	0.378281		0.135243	0.844052		16	16	44	44	54.889	0	10.8955
P30622-2;P30622-1;P30622	CAP-Gly domain-containing linker protein 1	CLIP1	-0.297407	0.405133		0.0603124	0.932385		0.254836	0.774807		11	11	9.1	9.1	156.78	0	9.21131
P30626-3;P30626-2;P30626	Sorcin	SRI	0.040682	0.878634		0.617197	0.164009		-0.130866	0.647392		7	7	38.3	38.3	20.006	0	10.4084
P30711-2;P30711	Glutathione S-transferase theta-1	GSTT1	0.264963	0.970091		NaN	1		-0.638883	0.206614		1	1	15.6	15.6	13.517	0	9.31279
P30740;P30740-2	Leukocyte elastase inhibitor	SERPINB1	0.862549	0.482051		-0.728399	0.269304		NaN	1		4	4	11.9	11.9	42.741	0	8.53595
P30825	High affinity cationic amino acid transporter 1	SLC7A1	0.131326	0.820883		NaN	1		0.0267634	0.864672		3	3	5.1	5.1	67.638	0	8.6715
P30837	Aldehyde dehydrogenase X, mitochondrial	ALDH1B1	-0.668616	0.0823021		-0.499925	0.234565		0.334971	0.534834		16	16	40	40	57.206	0	10.472
P30876	DNA-directed RNA polymerase II subunit RPB2	POLR2B	0.407298	0.534302		0.11775	0.802448		-0.00993281	0.761597		30	30	27.4	27.4	133.9	0	10.2386
P30990	Neurotensin/neuromedin N;Large neuromedin N;Neuromedin N;Neurotensin;Tail peptide	NTS	NaN	1		0.134221	0.878069		NaN	1		1	1	11.2	11.2	19.795	0	8.3922
P31040;P31040-2;P31040-3	Succinate dehydrogenase [ubiquinone] flavoprotein subunit, mitochondrial	SDHA	0.508733	0.292405		0.022159	0.971837		-0.290625	0.326616		24	24	52	52	72.691	0	10.8105
P31150	Rab GDP dissociation inhibitor alpha	GDI1	-0.284396	0.37939		-0.213911	0.582697		-1.09689	0.0117115		12	12	31.8	31.8	50.582	0	10.5404
P31153;P31153-2	S-adenosylmethionine synthase isoform type-2	MAT2A	-0.352253	0.355117		0.438137	0.281202		0.253267	0.624543		16	13	48.6	39	43.66	0	10.9573
P31323	cAMP-dependent protein kinase type II-beta regulatory subunit	PRKAR2B	NaN	1		0.641784	0.327544		1.08033	0.156299		5	5	14.1	14.1	46.302	0	8.99607
P31327;P31327-3;P31327-2	Carbamoyl-phosphate synthase [ammonia], mitochondrial	CPS1	0.258097	0.756113		0.657549	0.136838		0.242683	0.694266		35	35	27.9	27.9	164.94	0	10.4415
P31350;P31350-2	Ribonucleoside-diphosphate reductase subunit M2	RRM2	NaN	1		NaN	1		1.43913	0.034159		5	5	16.2	16.2	44.877	0	9.26461
P31483;P31483-3;P31483-2	Nucleolysin TIA-1 isoform p40	TIA1	0.0333628	0.910348		-0.314535	0.440044		-0.635058	0.119529		6	4	19.7	13.5	42.963	0	9.83904
P31641	Sodium- and chloride-dependent taurine transporter	SLC6A6	0.539585	0.424392		0.624465	0.187531		1.51573	0.0122577		5	5	9.4	9.4	69.829	0	9.82856
P31689;P31689-2	DnaJ homolog subfamily A member 1	DNAJA1	-0.217323	0.528963		-0.0441033	0.848942		0.378516	0.42368		12	12	40.1	40.1	44.868	0	10.7988
P31930	Cytochrome b-c1 complex subunit 1, mitochondrial	UQCRC1	-0.393746	0.309885		-0.107512	0.734648		0.141113	0.832676		17	16	43.8	42.3	52.645	0	10.985
P31937	3-hydroxyisobutyrate dehydrogenase, mitochondrial	HIBADH	-0.632741	0.0974535		0.389896	0.394652		0.425958	0.398109		11	11	44.3	44.3	35.329	0	10.4452
P31939;P31939-2	Bifunctional purine biosynthesis protein PURH;Phosphoribosylaminoimidazolecarboxamide formyltransferase;IMP cyclohydrolase	ATIC	-0.0228007	0.896403		-0.475531	0.128445		0.705055	0.0444259		37	37	77.2	77.2	64.615	0	11.5764
P31942-2;P31942;P31942-3;P31942-4	Heterogeneous nuclear ribonucleoprotein H3	HNRNPH3	0.117828	0.985369		-1.25537	0.00401384		0.230694	0.716225		10	10	46.8	46.8	35.238	0	10.3639
P31943	Heterogeneous nuclear ribonucleoprotein H;Heterogeneous nuclear ribonucleoprotein H, N-terminally processed	HNRNPH1	0.10541	0.817106		-0.469589	0.133109		0.10452	0.767814		18	10	54.3	33.2	49.229	0	11.2955
P31946-2;P31946	14-3-3 protein beta/alpha;14-3-3 protein beta/alpha, N-terminally processed	YWHAB	0.413161	0.277896		-0.163814	0.575506		0.180374	0.608766		7	7	43.4	43.4	27.85	0	11.5135
P31947-2;P31947	14-3-3 protein sigma	SFN	0.0635029	0.90844		0.617915	0.126676		0.0067878	0.987104		4	4	19.4	19.4	24.336	0	11.2724
P31948;P31948-2;P31948-3	Stress-induced-phosphoprotein 1	STIP1	0.103397	0.821447		0.186462	0.667937		-0.705448	0.0258289		49	49	67.6	67.6	62.639	0	11.8734
P31949	Protein S100-A11;Protein S100-A11, N-terminally processed	S100A11	0.0267293	0.923684		0.0370148	0.999587		0.929099	0.030346		5	5	49.5	49.5	11.74	0	10.8195
P32119	Peroxiredoxin-2	PRDX2	-0.591584	0.0748295		0.104925	0.824772		-0.264856	0.401468		13	13	62.6	62.6	21.892	0	11.3948
P32321;P32321-2	Deoxycytidylate deaminase	DCTD	0.42744	0.692129		NaN	1		-0.115452	0.656888		5	5	33.1	33.1	20.016	0	9.64989
P32322;P32322-3;P32322-2	Pyrroline-5-carboxylate reductase 1, mitochondrial	PYCR1	1.27488	0.00380792		-1.10555	0.00745026		-0.524327	0.100491		12	11	50.2	46.1	33.36	0	10.9807
P32519-2;P32519	ETS-related transcription factor Elf-1	ELF1	NaN	1		NaN	1		NaN	1		1	1	3	3	64.928	0.009468	7.99647
P32942	Intercellular adhesion molecule 3	ICAM3	NaN	1		0.52771	0.427482		NaN	1		3	3	4.9	4.9	59.54	0.0017007	8.79373
P32969	60S ribosomal protein L9	RPL9	0.0593897	0.91749		-0.0461714	0.843405		-0.0263644	0.930895		13	13	74	74	21.863	0	11.3439
P32970;P32970-2	CD70 antigen	CD70	NaN	1		1.98084	0.0015923		NaN	1		2	2	12.4	12.4	21.118	0	8.41559
P33176	Kinesin-1 heavy chain	KIF5B	0.416624	0.405661		-0.167569	0.631522		-0.0870699	0.685649		42	32	52.3	41	109.68	0	10.8778
P33240-2;P33240	Cleavage stimulation factor subunit 2	CSTF2	0.625823	0.340521		-0.0874795	0.813123		0.286339	0.749311		12	12	28.9	28.9	59.251	0	9.9754
P33316;P33316-2	Deoxyuridine 5-triphosphate nucleotidohydrolase, mitochondrial	DUT	0.0790197	0.946547		-1.44644	0.000952759		-0.188793	0.561164		9	9	46	46	26.563	0	10.5382
P33527-2;P33527;P33527-9;P33527-6;P33527-4;P33527-5;P33527-3;P33527-8;P33527-7	Multidrug resistance-associated protein 1	ABCC1	-0.215932	0.523522		-0.473472	0.315414		-0.822503	0.111811		17	17	14.9	14.9	164.97	0	9.41367
P33552	Cyclin-dependent kinases regulatory subunit 2	CKS2	NaN	1		NaN	1		1.91039	0.00716468		1	1	11.4	11.4	9.8602	0.0055543	8.29616
P33897	ATP-binding cassette sub-family D member 1	ABCD1	NaN	1		-0.270813	0.655053		NaN	1		5	5	9.8	9.8	82.936	0	8.45297
P33991	DNA replication licensing factor MCM4	MCM4	-0.0426203	0.851075		-0.174632	0.552989		-0.0239468	0.936959		41	40	54.7	53.9	96.557	0	11.2197
P33992	DNA replication licensing factor MCM5	MCM5	0.104068	0.819998		-0.149075	0.606865		0.0356305	0.921517		40	40	54.8	54.8	82.285	0	11.1263
P33993;P33993-3	DNA replication licensing factor MCM7	MCM7	0.0353423	0.970579		-0.185339	0.531136		0.0527154	0.882889		37	37	52.7	52.7	81.307	0	11.1422
P34741	Syndecan-2	SDC2	NaN	1		-0.87798	0.186924		NaN	1		2	2	11.9	11.9	22.16	0.00075719	8.53577
P34896-2;P34896;P34896-3;P34896-4	Serine hydroxymethyltransferase, cytosolic	SHMT1	NaN	1		-0.516256	0.275084		-0.255861	0.561611		5	5	12.6	12.6	49.027	0	9.45963
P34897-3;P34897;P34897-2	Serine hydroxymethyltransferase, mitochondrial	SHMT2	-0.964288	0.00418924		-0.310706	0.311304		-0.448985	0.155665		25	24	64.6	61.7	53.454	0	11.653
P34931	Heat shock 70 kDa protein 1-like	HSPA1L	-0.395587	0.339396		-0.166648	0.651896		0.0318871	0.897561		1	1	2.3	2.3	70.374	0	9.78532
P34932	Heat shock 70 kDa protein 4	HSPA4	-0.0758749	0.776186		0.580623	0.152028		0.131529	0.709626		60	56	75.5	71.8	94.33	0	12.0131
P34949;P34949-2	Mannose-6-phosphate isomerase	MPI	NaN	1		NaN	1		-0.951343	0.0688082		6	6	17	17	46.655	0	9.40033
P35080	Profilin-2	PFN2	NaN	1		NaN	1		0.410793	0.695018		2	2	12.9	12.9	15.046	0	8.61824
P35080-2	Profilin-2	PFN2	0.420509	0.516353		0.12957	0.779888		-0.183002	0.569529		9	5	50.7	20	15.088	0	10.2574
P35221;P35221-2;P35221-3	Catenin alpha-1	CTNNA1	0.838105	0.0235757		0.0758266	0.882867		-0.164989	0.600289		51	36	66.9	52.6	100.07	0	11.2705
P35222	Catenin beta-1	CTNNB1	0.974236	0.029908		0.16161	0.738139		-0.26204	0.368098		36	31	57.9	52.5	85.496	0	11.0431
P35232;P35232-2	Prohibitin	PHB	0.881029	0.0171694		0.372506	0.366739		0.0482314	0.893004		24	24	87.1	87.1	29.804	0	12.1017
P35237	Serpin B6	SERPINB6	0.403704	0.539239		0.750616	0.0874552		0.503093	0.300571		10	10	37.2	37.2	42.621	0	10.3293
P35241;P35241-5;P35241-4	Radixin	RDX	-0.103767	0.703042		-0.0955679	0.755815		-0.959553	0.00404749		25	25	36.4	36.4	68.563	0	10.9164
P35244	Replication protein A 14 kDa subunit	RPA3	0.234706	0.793433		0.107057	0.858218		0.330257	0.542513		7	7	70.2	70.2	13.569	0	10.4226
P35249;P35249-2	Replication factor C subunit 4	RFC4	0.271665	0.628906		-0.113397	0.724289		0.143659	0.827751		17	17	54.3	54.3	39.681	0	10.7426
P35250;P35250-2	Replication factor C subunit 2	RFC2	0.352984	0.611251		0.013385	0.966937		0.0358552	0.919322		16	16	57.6	57.6	39.157	0	10.3869
P35251-2;P35251	Replication factor C subunit 1	RFC1	0.700262	0.436215		-0.281153	0.484137		-0.0131992	0.821762		16	16	16.8	16.8	128.18	0	9.75685
P35268	60S ribosomal protein L22	RPL22	-0.0444342	0.846949		0.0488988	0.937204		-0.0251659	0.933901		4	4	50.8	50.8	14.787	0	11.1888
P35269	General transcription factor IIF subunit 1	GTF2F1	0.208428	0.836584		0.296161	0.488819		0.309525	0.715604		11	11	27.7	27.7	58.24	0	9.9791
P35270	Sepiapterin reductase	SPR	1.29697	0.21579		NaN	1		NaN	1		1	1	5.7	5.7	28.048	0	8.47398
P35573;P35573-2;P35573-3	Glycogen debranching enzyme;4-alpha-glucanotransferase;Amylo-alpha-1,6-glucosidase	AGL	-0.0276456	0.760088		1.1441	0.00817764		-0.49076	0.220168		61	61	46.1	46.1	174.76	0	10.5806
P35579;P35579-2	Myosin-9	MYH9	0.482896	0.201065		0.975038	0.0148311		-0.0293748	0.92335		147	122	64.7	53.8	226.53	0	11.9949
P35580;P35580-3	Myosin-10	MYH10	-0.36316	0.263421		0.944459	0.0183426		-0.129747	0.679738		112	2	53.1	0.6	229	0	11.7691
P35606-2;P35606	Coatomer subunit beta	COPB2	0.371833	0.469104		-0.0491713	0.839654		-0.0782173	0.704162		33	33	45.7	45.7	99.045	0	11.0508
P35610;P35610-3;P35610-2	Sterol O-acyltransferase 1	SOAT1	0.149129	0.995503		NaN	1		-0.238234	0.479501		8	8	16.2	16.2	64.734	0	9.69525
P35611-2;P35611-6;P35611;P35611-3;P35611-4;P35611-5	Alpha-adducin	ADD1	-0.19131	0.592164		-0.760027	0.0781503		-0.540668	0.125052		14	14	33.1	33.1	69.984	0	10.1131
P35612;P35612-4;P35612-3;P35612-2;P35612-8;P35612-9	Beta-adducin	ADD2	-1.12994	0.0242659		-1.01238	0.0351945		-1.06307	0.0435132		11	11	17.6	17.6	80.853	0	9.49262
P35613-2;P35613;P35613-4;P35613-3	Basigin	BSG	-0.683252	0.0405952		-0.384716	0.214795		0.368546	0.294107		11	11	50.9	50.9	29.221	0	11.4733
P35637-2;P35637	RNA-binding protein FUS	FUS	-0.0659859	0.765259		-0.893276	0.0293357		0.269838	0.595751		7	5	19.2	17.5	53.354	0	10.8091
P35658-2;P35658-4;P35658;P35658-3;P35658-5	Nuclear pore complex protein Nup214	NUP214	-0.218565	0.464208		0.00845053	0.958147		0.350894	0.509314		34	34	24.1	24.1	212.57	0	10.4661
P35659;P35659-2	Protein DEK	DEK	0.138855	0.99118		-0.479749	0.309265		0.0259242	0.937542		7	7	18.7	18.7	42.674	0	9.46114
P35754	Glutaredoxin-1	GLRX	NaN	1		NaN	1		-0.747488	0.229871		2	2	17.9	17.9	11.776	0.0044155	8.5592
P35813-2;P35813;P35813-3	Protein phosphatase 1A	PPM1A	NaN	1		NaN	1		NaN	1		1	1	5.6	5.6	35.957	0.002845	8.13783
P35914;P35914-3;P35914-2	Hydroxymethylglutaryl-CoA lyase, mitochondrial	HMGCL	1.45257	0.0149956		-0.225509	0.562666		-0.0639906	0.738357		10	10	29.8	29.8	34.36	0	9.8343
P35998;P35998-2	26S protease regulatory subunit 7	PSMC2	0.137897	0.747909		0.457555	0.263094		-0.0187176	0.950087		25	25	60.5	60.5	48.633	0	11.155
P36404;P36404-2	ADP-ribosylation factor-like protein 2	ARL2	0.6719	0.240895		0.131329	0.813153		-0.34232	0.363334		8	8	48.4	48.4	20.878	0	10.2788
P36405	ADP-ribosylation factor-like protein 3	ARL3	0.254957	0.761092		0.782267	0.0743846		0.585382	0.215671		9	9	57.1	57.1	20.455	0	10.392
P36406-3;P36406-2;P36406	E3 ubiquitin-protein ligase TRIM23	TRIM23	0.340391	0.784176		0.441271	0.366004		-0.145517	0.611041		2	2	3.1	3.1	61.068	0.00025667	9.59245
P36507	Dual specificity mitogen-activated protein kinase kinase 2	MAP2K2	0.288063	0.727268		-0.0804722	0.825475		-0.42203	0.208086		13	8	32.5	22	44.424	0	10.139
P36542	ATP synthase subunit gamma, mitochondrial	ATP5C1	0.1271	0.770711		0.044572	0.945969		0.137145	0.697724		13	1	51.3	4.4	32.996	0	11.4625
P36543;P36543-3;P36543-2;Q96A05	V-type proton ATPase subunit E 1;V-type proton ATPase subunit E 2	ATP6V1E1;ATP6V1E2	-0.184752	0.511574		0.506517	0.259097		0.0807751	0.995736		10	10	44.7	44.7	26.145	0	10.4943
P36551	Oxygen-dependent coproporphyrinogen-III oxidase, mitochondrial	CPOX	-0.172522	0.529308		-0.402857	0.331181		0.576944	0.223484		11	11	30.2	30.2	50.151	0	10.3061
P36575-2;P36575	Arrestin-C	ARR3	NaN	1		0.102341	0.919107		-1.5396	0.0241508		1	1	2.8	2.8	39.666	0.0046425	8.69757
P36578	60S ribosomal protein L4	RPL4	-0.0420111	0.852462		-0.121838	0.666726		-0.245831	0.435986		24	24	52.2	52.2	47.697	0	11.8276
P36639-4;P36639-3;P36639-2;P36639	7,8-dihydro-8-oxoguanine triphosphatase	NUDT1	0.0850168	0.987773		-0.1503	0.704795		0.613297	0.341529		3	3	23.7	23.7	17.951	0	10.1727
P36776-2;P36776;P36776-3	Lon protease homolog, mitochondrial	LONP1	0.388024	0.309952		0.252474	0.550487		0.021159	0.954386		39	39	48.4	48.4	100.4	0	11.3745
P36871;P36871-2;P36871-3	Phosphoglucomutase-1	PGM1	-0.424359	0.19497		0.262818	0.533047		-0.8114	0.0103777		29	29	58.9	58.9	61.448	0	11.2718
P36873;P36873-2	Serine/threonine-protein phosphatase PP1-gamma catalytic subunit	PPP1CC	0.00834347	0.873105		-0.537618	0.208692		0.283676	0.753214		3	3	7.4	7.4	36.983	0	10.031
P36915;P36915-2	Guanine nucleotide-binding protein-like 1	GNL1	0.905999	0.285905		-0.0373987	0.864544		0.694572	0.289129		6	6	13	13	68.66	0	9.70932
P36954	DNA-directed RNA polymerase II subunit RPB9	POLR2I	NaN	1		0.0558161	0.979357		-0.487896	0.392405		1	1	18.4	18.4	14.523	0	8.7702
P36957;P36957-2	Dihydrolipoyllysine-residue succinyltransferase component of 2-oxoglutarate dehydrogenase complex, mitochondrial	DLST	0.0988764	0.945694		0.446086	0.271773		-0.385747	0.211223		13	13	33.8	33.8	48.755	0	10.8466
P36969-2;P36969	Phospholipid hydroperoxide glutathione peroxidase, mitochondrial	GPX4	0.4246	0.553131		0.201258	0.647623		0.124855	0.993934		7	7	34.7	34.7	19.525	0	10.0737
P37198	Nuclear pore glycoprotein p62	NUP62	-0.101923	0.662485		-0.375143	0.366171		0.275001	0.747519		8	8	22	22	53.254	0	9.71955
P84074;P37235;P61601	Neuron-specific calcium-binding protein hippocalcin;Hippocalcin-like protein 1;Neurocalcin-delta	HPCA;HPCAL1;NCALD	0.0634889	0.885329		-0.512378	0.278587		0.866749	0.21768		2	2	10.9	10.9	22.427	0	9.35932
P37802;P37802-2	Transgelin-2	TAGLN2	0.210888	0.600352		0.000923291	0.958165		0.552269	0.11554		14	13	68.8	61.8	22.391	0	11.3772
P37837	Transaldolase	TALDO1	-0.294031	0.358804		0.597583	0.140056		-0.303764	0.336185		21	21	50.7	50.7	37.54	0	11.3971
P37840-2;P37840;P37840-3	Alpha-synuclein	SNCA	-0.611403	0.181326		NaN	1		NaN	1		9	7	72.3	56.2	11.372	0	9.69067
P38117;P38117-2	Electron transfer flavoprotein subunit beta	ETFB	0.592636	0.113427		0.340735	0.411237		-0.0772281	0.804785		18	18	61.2	61.2	27.843	0	11.1318
P38159;P38159-2;Q96E39	RNA-binding motif protein, X chromosome;RNA-binding motif protein, X chromosome, N-terminally processed;RNA binding motif protein, X-linked-like-1	RBMX;RBMXL1	0.0416635	0.880364		-0.881857	0.0411233		0.237457	0.703808		22	21	50.6	48.8	42.331	0	10.4906
P38432	Coilin	COIL	1.31835	0.206188		-0.486457	0.449167		NaN	1		1	1	1.7	1.7	62.608	0.0075377	8.30471
P38606-2;P38606	V-type proton ATPase catalytic subunit A	ATP6V1A	-0.00877375	0.8623		0.515472	0.198618		-0.0250026	0.818808		24	24	52.4	52.4	64.735	0	10.9957
P38646	Stress-70 protein, mitochondrial	HSPA9	-0.144377	0.628976		0.0724401	0.889676		-0.182388	0.562678		53	52	71.9	71.9	73.68	0	12.3109
P38919	Eukaryotic initiation factor 4A-III;Eukaryotic initiation factor 4A-III, N-terminally processed	EIF4A3	0.864731	0.0193954		0.157152	0.723063		0.15755	0.655119		20	20	46.5	46.5	46.871	0	11.1168
P39019	40S ribosomal protein S19	RPS19	-0.0113408	0.922777		-0.119176	0.672701		-0.0351392	0.908923		13	13	61.4	61.4	16.06	0	11.6813
P39023	60S ribosomal protein L3	RPL3	0	0.948962		0.0127071	0.987111		-6.49298e-05	0.996999		25	25	52.9	52.9	46.108	0	11.7306
P39060-2;P39060-1;P39060	Collagen alpha-1(XVIII) chain;Endostatin	COL18A1	0.642563	0.485379		0.426841	0.383547		0.924412	0.143091		18	18	19.6	19.6	135.76	0	9.74487
P39656;P39656-3;P39656-2	Dolichyl-diphosphooligosaccharide--protein glycosyltransferase 48 kDa subunit	DDOST	0.134615	0.754818		0.0800683	0.874351		0.121931	0.730131		15	15	49.1	49.1	50.8	0	11.2436
P39687	Acidic leucine-rich nuclear phosphoprotein 32 family member A	ANP32A	0.343919	0.371877		-0.297244	0.331541		-0.895882	0.00466253		12	8	39.8	35.3	28.585	0	11.4058
P39748;P39748-2	Flap endonuclease 1	FEN1	0.563451	0.236282		0.563765	0.156977		0.0906844	0.931304		15	15	41.6	41.6	42.592	0	10.9922
P40121-2;P40121	Macrophage-capping protein	CAPG	1.25804	0.016667		0.243852	0.573711		-0.571836	0.161738		9	9	35.1	35.1	36.856	0	10.2578
P40222	Alpha-taxilin	TXLNA	0.915559	0.0423233		-0.538247	0.177791		0.0379441	0.959406		20	20	34.6	34.6	61.89	0	10.6396
P40227;P40227-2	T-complex protein 1 subunit zeta	CCT6A	0.160533	0.700833		0.0127475	0.987211		0.513968	0.143083		28	23	65.9	56.9	58.024	0	11.7647
P40429	60S ribosomal protein L13a	RPL13A	0.0034522	0.956944		-0.0652478	0.797713		-0.0552806	0.858778		11	11	44.8	44.8	23.577	0	11.4829
P40616-2;P40616	ADP-ribosylation factor-like protein 1	ARL1	0.364909	0.593942		0.246648	0.609645		0.395201	0.441797		7	7	54.9	54.9	18.565	0	10.4718
P40692;P40692-3;P40692-2	DNA mismatch repair protein Mlh1	MLH1	0.649202	0.319751		0.570463	0.170138		0.930499	0.117841		21	21	30	30	84.6	0	10.0461
P40763-3;P40763-2;P40763	Signal transducer and activator of transcription 3	STAT3	0.696795	0.132398		-0.0290939	0.876568		0.359843	0.451004		25	25	43.9	43.9	83.125	0	10.7377
P40818;P40818-2	Ubiquitin carboxyl-terminal hydrolase 8	USP8	-0.890408	0.0639913		-0.602207	0.160427		-0.569086	0.109643		22	22	24.6	24.6	127.52	0	9.93206
P40855;P40855-5	Peroxisomal biogenesis factor 19	PEX19	NaN	1		-0.638676	0.140032		-0.723368	0.0808393		3	3	12.7	12.7	32.806	0	9.74564
P40925;P40925-3;P40925-2	Malate dehydrogenase, cytoplasmic	MDH1	0.269392	0.492585		0.410767	0.317311		0.0602872	0.865852		19	19	51.8	51.8	36.426	0	11.5601
P40926;P40926-2	Malate dehydrogenase, mitochondrial	MDH2	-0.112475	0.69613		0.260979	0.536126		0.505347	0.149927		23	23	69.8	69.8	35.503	0	12.2982
P40937;P40937-2	Replication factor C subunit 5	RFC5	0.234624	0.793565		-0.1334	0.711748		0.0574274	0.955969		18	18	64.1	64.1	38.496	0	10.5022
P40938;P40938-2	Replication factor C subunit 3	RFC3	0.374956	0.579533		0.354667	0.442819		0.0461075	0.936722		12	12	41.3	41.3	40.556	0	10.3193
P40939	Trifunctional enzyme subunit alpha, mitochondrial;Long-chain enoyl-CoA hydratase;Long chain 3-hydroxyacyl-CoA dehydrogenase	HADHA	-0.0329938	0.873039		0.198789	0.645256		0.0782684	0.825657		34	34	57.8	57.8	82.999	0	11.3807
P41091;Q2VIR3;Q2VIR3-2	Eukaryotic translation initiation factor 2 subunit 3;Putative eukaryotic translation initiation factor 2 subunit 3-like protein	EIF2S3;EIF2S3L	0.457647	0.35231		0.225711	0.612421		0.139802	0.835214		17	17	44.7	44.7	51.109	0	11.068
P41214;P41214-2	Eukaryotic translation initiation factor 2D	EIF2D	NaN	1		NaN	1		-0.804199	0.201901		4	4	8.2	8.2	64.706	0	8.52956
P41217-2;P41217;P41217-3	OX-2 membrane glycoprotein	CD200	NaN	1		NaN	1		NaN	1		1	1	5.9	5.9	30.331	0.0046447	7.90327
P41223;P41223-2	Protein BUD31 homolog	BUD31	0.205393	0.903132		-0.211901	0.639101		0.111129	0.949146		5	5	33.3	33.3	17	0	9.27566
P41227;P41227-2	N-alpha-acetyltransferase 10	NAA10	0.00949053	0.824009		0.0245819	0.986895		0.0645025	0.968013		10	10	52.3	52.3	26.458	0	10.5623
P41229-2;P41229-5;P41229;P41229-3;P41229-4;Q9BY66;Q9BY66-3	Lysine-specific demethylase 5C;Lysine-specific demethylase 5D	KDM5C;KDM5D	NaN	1		-0.503459	0.286759		-0.676019	0.183815		14	13	11.4	10.9	175.38	0	9.36489
P41236;Q6NXS1	Protein phosphatase inhibitor 2;Protein phosphatase inhibitor 2-like protein 3	PPP1R2;PPP1R2P3	-0.0370577	0.744126		0.706174	0.108869		-0.124895	0.656585		8	8	27.8	27.8	23.015	0	10.3685
P41240	Tyrosine-protein kinase CSK	CSK	-0.236079	0.455794		-0.0659743	0.864614		-0.658828	0.194127		4	4	10.4	10.4	50.704	0	9.18611
P41247;P41247-2	Patatin-like phospholipase domain-containing protein 4	PNPLA4	0.829324	0.507903		-0.455416	0.476357		NaN	1		3	3	19	19	27.98	0	8.53931
P41250	Glycine--tRNA ligase	GARS	-0.680197	0.0414728		0.613854	0.129266		0.026457	0.942341		33	33	46.7	46.7	83.165	0	11.4996
P41252	Isoleucine--tRNA ligase, cytoplasmic	IARS	-0.463622	0.158537		0.245231	0.562866		-0.386794	0.221091		62	62	55.9	55.9	144.5	0	11.4974
P41273	Tumor necrosis factor ligand superfamily member 9	TNFSF9	NaN	1		NaN	1		NaN	1		1	1	6.7	6.7	26.624	0.0024102	7.59198
P41567	Eukaryotic translation initiation factor 1	EIF1	1.05262	0.0492992		0.312138	0.505213		0.284465	0.619823		7	3	79.6	45.1	12.732	0	10.5738
P41743	Protein kinase C iota type	PRKCI	0.0988237	0.934818		-0.611292	0.156707		0.254003	0.775665		5	5	12.2	12.2	68.262	0	9.6956
P42025	Beta-centractin	ACTR1B	NaN	1		NaN	1		NaN	1		2	2	11.7	11.7	42.293	0.0092634	8.02473
P42126-2;P42126	Enoyl-CoA delta isomerase 1, mitochondrial	ECI1	-0.662114	0.109058		-0.511734	0.198616		-0.692026	0.0342455		10	10	46.7	46.7	30.895	0	11.0068
P42166	Lamina-associated polypeptide 2, isoform alpha;Thymopoietin;Thymopentin	TMPO	-0.381028	0.323325		-0.128953	0.69716		0.125735	0.862547		31	20	59.9	39.6	75.491	0	11.0339
P42167	Lamina-associated polypeptide 2, isoforms beta/gamma;Thymopoietin;Thymopentin	TMPO	-0.385265	0.269423		0.121594	0.831163		0.244465	0.691023		8	4	18.9	12.6	50.67	0	10.5598
P42167-2	Lamina-associated polypeptide 2, isoforms beta/gamma;Thymopoietin;Thymopentin	TMPO	NaN	1		-1.0476	0.0293956		NaN	1		1	1	2.9	2.9	38.737	0	9.2461
P42224;P42224-2	Signal transducer and activator of transcription 1-alpha/beta	STAT1	-0.222852	0.458382		0.348627	0.451403		0.999619	0.0238476		20	20	30.7	30.7	87.334	0	10.4764
P42226-2;P42226-3;P42226	Signal transducer and activator of transcription 6	STAT6	NaN	1		-0.169797	0.701836		NaN	1		2	2	3.3	3.3	74.456	0.0012285	9.41078
P42285	Superkiller viralicidic activity 2-like 2	SKIV2L2	-0.195434	0.56076		-0.139703	0.678632		0.402435	0.390134		40	40	44	44	117.8	0	10.7656
P42345	Serine/threonine-protein kinase mTOR	MTOR	0.741156	0.107116		0.25	0.567383		-0.14947	0.560972		68	68	37	37	288.89	0	10.6617
P42356	Phosphatidylinositol 4-kinase alpha	PI4KA	0.181166	0.87607		0.236298	0.665211		NaN	1		17	17	9.6	9.6	236.83	0	9.23704
P42566	Epidermal growth factor receptor substrate 15	EPS15	-0.146164	0.652218		-0.790523	0.067149		-0.471877	0.169312		18	18	27.3	27.3	98.655	0	9.93087
P42574	Caspase-3;Caspase-3 subunit p17;Caspase-3 subunit p12	CASP3	0.694746	0.281719		0.29941	0.48378		-0.178125	0.488094		5	5	20.6	20.6	31.608	0	10.0915
P42677	40S ribosomal protein S27	RPS27	-0.437545	0.266456		-0.14531	0.669044		0.00610475	0.88785		4	2	39.3	14.3	9.461	0	10.9731
P42694	Probable helicase with zinc finger domain	HELZ	-0.313014	0.3928		-0.252416	0.674265		NaN	1		11	3	6.2	1.8	218.97	0	8.60736
P42695	Condensin-2 complex subunit D3	NCAPD3	-0.798661	0.0954047		-0.541437	0.253067		-0.201427	0.628769		9	9	7.2	7.2	168.89	0	9.47624
P42696;P42696-2	RNA-binding protein 34	RBM34	-1.27323	0.0269699		NaN	1		NaN	1		6	6	13.7	13.7	48.564	0	8.95789
P42704	Leucine-rich PPR motif-containing protein, mitochondrial	LRPPRC	0.0999011	0.828999		0.033035	0.969369		0.0799339	0.821956		102	102	69.9	69.9	157.9	0	12.1805
P42765	3-ketoacyl-CoA thiolase, mitochondrial	ACAA2	-0.144046	0.638843		0.180979	0.699213		-0.477664	0.130943		19	19	67.8	67.8	41.924	0	10.6682
P42766	60S ribosomal protein L35	RPL35	-0.0580674	0.816077		-0.0314292	0.879089		-0.0547779	0.860024		5	5	33.3	33.3	14.551	0	11.3263
P42771;P42771-4;P42771-2;P42772	Cyclin-dependent kinase inhibitor 2A;Cyclin-dependent kinase 4 inhibitor B	CDKN2A;CDKN2B	NaN	1		NaN	1		1.37085	0.044161		4	4	40.4	40.4	16.532	0	9.39517
P42785;P42785-2	Lysosomal Pro-X carboxypeptidase	PRCP	-0.357345	0.396228		-0.984097	0.0232294		-0.389193	0.236923		5	5	12.7	12.7	55.799	0	10.0054
P42858	Huntingtin	HTT	-0.273695	0.48966		0.342368	0.496182		-0.214408	0.511766		39	39	15.9	15.9	347.6	0	9.83768
P42892-3;P42892-2;P42892-4;P42892	Endothelin-converting enzyme 1	ECE1	0.577151	0.725087		-0.249359	0.677478		0.346428	0.769169		5	5	9.8	9.8	85.561	0	8.96113
P43003-2;P43003	Excitatory amino acid transporter 1	SLC1A3	NaN	1		NaN	1		1.99964	0.00471634		1	1	2.4	2.4	55.148	0.0094787	7.82342
P43004-3;P43004	Excitatory amino acid transporter 2	SLC1A2	NaN	1		NaN	1		NaN	1		1	1	2	2	61.007	0.0044145	8.09114
P43034	Platelet-activating factor acetylhydrolase IB subunit alpha	PAFAH1B1	-0.333752	0.376564		-0.321152	0.401344		-0.457893	0.145828		19	15	43.7	34.1	46.637	0	10.7175
P43121;P43121-2	Cell surface glycoprotein MUC18	MCAM	0.408608	0.532509		-0.244697	0.553236		NaN	1		21	21	40.2	40.2	71.607	0	10.2527
P43243	Matrin-3	MATR3	0.211097	0.735556		-1.16057	0.00503377		0.0724893	0.967233		33	33	49	49	94.622	0	10.9516
P43246;P43246-2	DNA mismatch repair protein Msh2	MSH2	-0.102434	0.717801		-0.230761	0.443556		0.354568	0.312858		45	45	57.5	57.5	104.74	0	11.386
P43304;P43304-2	Glycerol-3-phosphate dehydrogenase, mitochondrial	GPD2	-0.21786	0.528195		-0.415947	0.288598		0.89102	0.0383489		33	33	54.9	54.9	80.852	0	10.7103
P43307;P43307-2	Translocon-associated protein subunit alpha	SSR1	0.720279	0.118492		0.0607355	0.949633		0.411877	0.377349		6	6	38.8	38.8	32.235	0	10.798
P43378	Tyrosine-protein phosphatase non-receptor type 9	PTPN9	NaN	1		NaN	1		NaN	1		2	2	4	4	68.019	0.0096912	7.17875
P43487-2;P43487	Ran-specific GTPase-activating protein	RANBP1	-0.574627	0.0832241		-0.753698	0.0174443		0.0807199	0.82021		11	11	69.5	69.5	23.239	0	11.3331
P43490	Nicotinamide phosphoribosyltransferase	NAMPT	-0.733651	0.0785928		0.178219	0.704714		0.149359	0.816754		27	27	65	65	55.52	0	10.6698
P43686;P43686-2	26S protease regulatory subunit 6B	PSMC4	0.163885	0.693953		0.353072	0.393591		-0.0139496	0.962069		23	23	52.4	52.4	47.366	0	11.1973
P43897;P43897-2	Elongation factor Ts, mitochondrial	TSFM	0.124196	0.974786		-0.0392218	0.873649		0.525332	0.275692		13	13	52	52	35.39	0	10.4191
P45877	Peptidyl-prolyl cis-trans isomerase C	PPIC	1.03661	0.0913766		0.504735	0.226693		-0.185564	0.477338		3	3	13.7	13.7	22.763	0	9.92706
P45954;P45954-2	Short/branched chain specific acyl-CoA dehydrogenase, mitochondrial	ACADSB	1.04945	0.0500685		1.40322	0.00111093		0.12902	0.910193		12	12	37	37	47.485	0	10.3157
P45983-5;P45983-3;P45983-2;P45983-4;P45983;P45984-5;P45984-3;P45984-2;P53779-2;P45984-4;P45984;P53779-3;P53779	Mitogen-activated protein kinase 8;Mitogen-activated protein kinase 9;Mitogen-activated protein kinase 10	MAPK8;MAPK9;MAPK10	NaN	1		0.609905	0.353815		NaN	1		2	2	7.5	7.5	35.332	0.0039692	7.84905
P45985;P45985-2	Dual specificity mitogen-activated protein kinase kinase 4	MAP2K4	NaN	1		0.378438	0.581849		-0.644916	0.287237		5	5	15.5	15.5	44.287	0	8.86824
P46013;P46013-2	Antigen KI-67	MKI67	NaN	1		0.956309	0.136037		NaN	1		14	14	7.6	7.6	358.69	0	9.04782
P46019	Phosphorylase b kinase regulatory subunit alpha, liver isoform	PHKA2	NaN	1		NaN	1		0.0541076	0.893368		1	1	1.5	1.5	138.41	0.00099231	8.43762
P46060	Ran GTPase-activating protein 1	RANGAP1	-0.226527	0.515873		0.216103	0.661426		0.447874	0.368628		22	22	53	53	63.541	0	10.589
P46063	ATP-dependent DNA helicase Q1	RECQL	0.93316	0.0114817		-0.185586	0.530638		-0.899062	0.00451844		35	35	59.5	59.5	73.457	0	11.3481
P46100-2;P46100-5;P46100-3;P46100-4;P46100	Transcriptional regulator ATRX	ATRX	-0.572115	0.222151		-0.152039	0.782562		NaN	1		7	7	3.3	3.3	259.84	0	8.39575
P46108;P46108-2	Adapter molecule crk	CRK	0.229298	0.807533		-0.578504	0.177053		0.175329	0.916292		6	6	23	23	33.83	0	9.97994
P46109	Crk-like protein	CRKL	0.113567	0.992451		-0.604717	0.158738		-0.0508063	0.690519		8	8	34.7	34.7	33.777	0	10.1936
P46199	Translation initiation factor IF-2, mitochondrial	MTIF2	0.971363	0.402613		0.469834	0.371117		0.601847	0.410555		6	6	11.6	11.6	81.316	0	9.33658
P46379-2;P46379;P46379-3;P46379-5;P46379-4	Large proline-rich protein BAG6	BAG6	0.296722	0.586806		0.277904	0.558612		0.194137	0.784572		27	27	34.6	34.6	118.69	0	10.6226
P46459;P46459-2	Vesicle-fusing ATPase	NSF	1.324	0.00259804		0.20702	0.648117		0.0366812	0.956557		30	30	46.5	46.5	82.593	0	10.6938
P46734-2;P46734;P46734-3	Dual specificity mitogen-activated protein kinase kinase 3	MAP2K3	NaN	1		-0.328377	0.596446		-0.198746	0.637995		3	3	12.3	12.3	36.172	0	8.80013
P46736-2;P46736-3;P46736;P46736-4;P46736-5	Lys-63-specific deubiquitinase BRCC36	BRCC3	NaN	1		NaN	1		0.20568	0.937932		3	3	13.4	13.4	33.149	0.00074813	8.9463
P46776	60S ribosomal protein L27a	RPL27A	-0.0697547	0.789836		-0.0121019	0.908023		-0.0543393	0.75495		7	7	41.2	41.2	16.561	0	11.1022
P46777	60S ribosomal protein L5	RPL5	0.167743	0.686066		-0.168979	0.564702		0.0174761	0.962765		19	19	59.3	59.3	34.362	0	11.6893
P46778	60S ribosomal protein L21	RPL21	0.0541976	0.92893		-0.0438651	0.848968		0.0032388	0.995189		7	7	41.2	41.2	18.565	0	11.2237
P46779;P46779-2;P46779-3;P46779-4;P46779-5	60S ribosomal protein L28	RPL28	0.0264843	0.990181		-0.0256946	0.893041		-0.0228884	0.939615		10	10	56.9	56.9	15.747	0	11.4154
P46781	40S ribosomal protein S9	RPS9	0.0333701	0.974943		-0.116349	0.679067		-0.0388646	0.899615		19	19	61.9	61.9	22.591	0	11.7974
P46782	40S ribosomal protein S5;40S ribosomal protein S5, N-terminally processed	RPS5	0.0529723	0.931632		-0.0934684	0.731412		-0.0127744	0.965023		13	13	54.9	54.9	22.876	0	11.5017
P46783	40S ribosomal protein S10	RPS10	0.0223323	0.999371		-0.0999994	0.716331		-0.056209	0.856479		12	12	64.2	64.2	18.898	0	11.6379
P46821	Microtubule-associated protein 1B;MAP1B heavy chain;MAP1 light chain LC1	MAP1B	-0.300804	0.348599		-0.390277	0.208529		-0.381596	0.227341		121	120	61.8	61.4	270.63	0	11.6117
P46926;P46926-2	Glucosamine-6-phosphate isomerase 1	GNPDA1	0.00972766	0.894209		0.317058	0.451953		0.59802	0.178806		14	14	73.7	73.7	32.668	0	10.8035
P46940	Ras GTPase-activating-like protein IQGAP1	IQGAP1	-0.0301242	0.879606		-0.443751	0.154923		-0.93185	0.00325131		99	94	67.5	65.2	189.25	0	11.6948
P46976-2;P46976;P46976-3	Glycogenin-1	GYG1	0.665797	0.46523		1.05519	0.0219538		0.0280033	0.890984		6	6	17.4	17.4	37.478	0	9.67986
P46977;P46977-2	Dolichyl-diphosphooligosaccharide--protein glycosyltransferase subunit STT3A	STT3A	-0.746858	0.025595		0.267987	0.524436		-0.0387927	0.899794		21	19	26.8	25.8	80.529	0	11.1084
P47755;P47755-2	F-actin-capping protein subunit alpha-2	CAPZA2	-0.0958358	0.715955		-0.0519976	0.834484		-0.306988	0.304292		14	12	66.4	57	32.949	0	10.8843
P47756-2;P47756	F-actin-capping protein subunit beta	CAPZB	-0.202788	0.513919		-0.247907	0.412773		-0.05326	0.863787		18	18	59.6	59.6	30.628	0	11.2606
P47813	Eukaryotic translation initiation factor 1A, X-chromosomal	EIF1AX	-0.263369	0.465206		-0.0243037	0.885418		-0.0138432	0.843444		7	1	60.4	6.9	16.46	0	10.7887
P47897;P47897-2	Glutamine--tRNA ligase	QARS	0.412328	0.27892		0.463622	0.256563		-0.0951205	0.761434		37	37	51.7	51.7	87.798	0	11.1822
P47914	60S ribosomal protein L29	RPL29	-0.268315	0.458622		0.00760323	0.94468		-0.115316	0.627873		3	3	18.9	18.9	17.752	0	10.8616
P47985;P0C7P4	Cytochrome b-c1 complex subunit Rieske, mitochondrial;Cytochrome b-c1 complex subunit 11;Putative cytochrome b-c1 complex subunit Rieske-like protein 1	UQCRFS1;UQCRFS1P1	-0.686164	0.0979152		-0.0794293	0.784707		0.471118	0.303145		10	10	40.1	40.1	29.668	0	10.6567
P48047	ATP synthase subunit O, mitochondrial	ATP5O	0.0769498	0.87894		0.167645	0.703144		-0.0998524	0.750087		11	11	62.4	62.4	23.277	0	11.3657
P48059;P48059-4;P48059-2;P48059-5;P48059-3	LIM and senescent cell antigen-like-containing domain protein 1	LIMS1	0.157949	0.985634		-0.24944	0.528152		NaN	1		2	2	5.8	5.8	37.251	0.00074963	9.74147
P48147	Prolyl endopeptidase	PREP	0.320072	0.548791		0.0535512	0.965019		-0.199882	0.469008		28	28	43.7	43.7	80.699	0	10.6858
P48426-2;P48426	Phosphatidylinositol 5-phosphate 4-kinase type-2 alpha	PIP4K2A	NaN	1		NaN	1		0.259664	0.872439		3	3	10.7	10.7	39.802	0	8.52277
P48431	Transcription factor SOX-2	SOX2	-0.337485	0.393826		-0.391591	0.347541		-0.267913	0.440913		5	4	21.1	18.6	34.31	0	9.71771
P48444;P48444-2	Coatomer subunit delta	ARCN1	0.210264	0.601555		-0.0821409	0.757815		0.012937	0.973099		26	26	54	54	57.21	0	11.1525
P48449;P48449-3;P48449-2	Lanosterol synthase	LSS	-0.815453	0.03887		-0.0331151	0.884414		-0.639253	0.122771		23	23	35.5	35.5	83.308	0	10.4209
P48506	Glutamate--cysteine ligase catalytic subunit	GCLC	NaN	1		-0.115699	0.822965		NaN	1		3	3	4.2	4.2	72.765	0.0024004	8.68297
P48507;P48507-2	Glutamate--cysteine ligase regulatory subunit	GCLM	NaN	1		-0.794849	0.0695788		0.085973	0.989676		4	4	20.4	20.4	30.727	0	9.84647
P48556	26S proteasome non-ATPase regulatory subunit 8	PSMD8	0.105544	0.816817		0.167361	0.703682		0.108292	0.7596		15	15	42.3	42.3	39.611	0	11.209
P48634;P48634-3;P48634-2;P48634-4	Protein PRRC2A	PRRC2A	-0.437369	0.222158		0.020583	0.979765		-0.148455	0.620631		35	35	24.3	24.3	228.86	0	10.3154
P48637;P48637-2	Glutathione synthetase	GSS	0.504571	0.461626		0.57562	0.166194		-0.0576094	0.67893		14	14	31	31	52.384	0	10.1234
P48643;P48643-2	T-complex protein 1 subunit epsilon	CCT5	0.113034	0.800717		0.0179508	1		0.627378	0.0737365		36	36	66.7	66.7	59.67	0	11.7813
P48651;P48651-3;P48651-2	Phosphatidylserine synthase 1	PTDSS1	-0.192068	0.551335		0.39704	0.452964		0.531912	0.474776		4	4	9.7	9.7	55.527	0	9.37164
P48723	Heat shock 70 kDa protein 13	HSPA13	0.722816	0.595426		0.234262	0.668138		NaN	1		6	6	12.5	12.5	51.927	0	9.29656
P48728-3;P48728-4;P48728	Aminomethyltransferase, mitochondrial	AMT	NaN	1		NaN	1		NaN	1		1	1	3.1	3.1	39.266	0.00099083	8.00771
P48729-3;P48729;P48729-2	Casein kinase I isoform alpha	CSNK1A1	0.391658	0.593251		-0.0593141	0.827304		0.255282	0.773942		8	8	27.4	27.4	37.567	0	9.8913
P48739;P48739-3;P48739-2	Phosphatidylinositol transfer protein beta isoform	PITPNB	-0.467773	0.239045		-0.0409872	0.870542		0.192775	0.73431		14	12	57.2	50.9	31.54	0	10.6258
P49005	DNA polymerase delta subunit 2	POLD2	NaN	1		0.660931	0.31239		NaN	1		1	1	3	3	51.289	0.0007532	8.90232
P49006	MARCKS-related protein	MARCKSL1	-0.430081	0.273544		-0.821782	0.0442693		-0.498329	0.116675		4	4	22.1	22.1	19.529	0	10.7046
P49023-2;P49023;P49023-3;P49023-4	Paxillin	PXN	0.615596	0.509346		-0.0212698	0.892149		NaN	1		4	4	8.6	8.6	60.966	0	9.6315
P49189;P49189-2	4-trimethylaminobutyraldehyde dehydrogenase	ALDH9A1	-0.607727	0.137945		-0.213391	0.557282		0.114284	0.884922		13	13	28.9	28.9	53.801	0	10.714
P49207	60S ribosomal protein L34	RPL34	-0.00747806	0.931688		-0.0220741	0.901866		-0.000471451	0.995976		6	6	36.8	36.8	13.293	0	11.1674
P49247	Ribose-5-phosphate isomerase	RPIA	NaN	1		0.509037	0.331111		0.77019	0.278656		8	8	30.2	30.2	33.269	0	9.50265
P49257	Protein ERGIC-53	LMAN1	-1.15399	0.0074		0.227444	0.609154		-0.478949	0.130018		15	15	40.6	40.6	57.548	0	10.7014
P49321;P49321-3;P49321-4;P49321-2	Nuclear autoantigenic sperm protein	NASP	-0.554834	0.0939703		-0.116064	0.679711		-0.600024	0.0579291		62	62	80.8	80.8	85.237	0	12.0707
P49327	Fatty acid synthase;[Acyl-carrier-protein] S-acetyltransferase;[Acyl-carrier-protein] S-malonyltransferase;3-oxoacyl-[acyl-carrier-protein] synthase;3-oxoacyl-[acyl-carrier-protein] reductase;3-hydroxyacyl-[acyl-carrier-protein] dehydratase;Enoyl-[acyl-carrier-protein] reductase;Oleoyl-[acyl-carrier-protein] hydrolase	FASN	0.461502	0.22278		-0.326598	0.288488		0.152427	0.665718		134	134	66.3	66.3	273.42	0	12.3532
P49354-2;P49354	Protein farnesyltransferase/geranylgeranyltransferase type-1 subunit alpha	FNTA	NaN	1		0.508834	0.33131		-0.0439106	0.839297		5	5	14.7	14.7	36.492	0	9.5202
P49368;P49368-2	T-complex protein 1 subunit gamma	CCT3	0.227248	0.569164		-0.0905881	0.738097		0.60415	0.0850841		35	35	62.8	62.8	60.533	0	11.8943
P49406	39S ribosomal protein L19, mitochondrial	MRPL19	0.598937	0.307381		-0.0985221	0.770624		0.949536	0.0326732		12	12	41.1	41.1	33.535	0	10.5699
P49407-2;P49407	Beta-arrestin-1	ARRB1	-1.65772	0.000976413		0.284666	0.506876		-0.446591	0.188244		10	9	31	28.5	46.308	0	9.91966
P49411	Elongation factor Tu, mitochondrial	TUFM	-0.127242	0.664708		-0.0501579	0.833807		0.667222	0.0571686		31	31	72.6	72.6	49.541	0	11.8045
P49419-2;P49419;P49419-4	Alpha-aminoadipic semialdehyde dehydrogenase	ALDH7A1	-0.206578	0.506848		0.618823	0.126103		-0.0197636	0.94746		26	26	59.1	59.1	55.366	0	11.1475
P49454	Centromere protein F	CENPF	NaN	1		NaN	1		-0.195467	0.641114		4	4	1.3	1.3	367.76	0	8.18856
P49459-3;P49459-2;P49459	Ubiquitin-conjugating enzyme E2 A	UBE2A	NaN	1		NaN	1		0.329069	0.789567		1	1	13	13	8.8327	0.007321	8.59645
P49585	Choline-phosphate cytidylyltransferase A	PCYT1A	NaN	1		1.35304	0.00303503		-0.36655	0.326176		6	6	20.7	20.7	41.731	0	9.6154
P49588;P49588-2	Alanine--tRNA ligase, cytoplasmic	AARS	-0.735002	0.0279575		0.12041	0.794222		-0.806368	0.0108619		50	50	60.1	60.1	106.81	0	11.4375
P49589-3;P49589;P49589-2	Cysteine--tRNA ligase, cytoplasmic	CARS	-1.41904	0.00112196		0.40133	0.327735		-0.0904033	0.678726		27	27	37.1	37.1	94.637	0	10.713
P49590-2;P49590	Probable histidine--tRNA ligase, mitochondrial	HARS2	NaN	1		-0.163499	0.769936		1.26656	0.0641372		6	6	16	16	54.114	0	9.15709
P49591	Serine--tRNA ligase, cytoplasmic	SARS	-0.800752	0.016905		-0.113436	0.685653		-0.801001	0.0114004		24	24	53.7	53.7	58.777	0	11.4567
P49642	DNA primase small subunit	PRIM1	0.232906	0.902001		0.281543	0.601551		0.110116	0.950394		8	8	23.6	23.6	49.901	0	9.39669
P49643	DNA primase large subunit	PRIM2	NaN	1		0.0296027	0.988177		0.234934	0.90236		6	6	12.8	12.8	58.805	0	9.06401
P49711;P49711-2	Transcriptional repressor CTCF	CTCF	0.571836	0.549518		-0.502534	0.237931		0.119053	0.962064		8	8	9.4	9.4	82.785	0	9.694
P49720	Proteasome subunit beta type-3	PSMB3	0.18612	0.781218		0.281387	0.511645		0.19211	0.735553		8	8	42.4	42.4	22.949	0	11.0761
P49721	Proteasome subunit beta type-2	PSMB2	0.0850168	0.861321		0.223776	0.600297		0.154152	0.662142		14	14	81.6	81.6	22.836	0	11.1444
P49736	DNA replication licensing factor MCM2	MCM2	0.129349	0.765945		0.133521	0.768598		0.052253	0.883931		41	41	54.1	54.1	101.89	0	11.2912
P49748;P49748-3;P49748-2	Very long-chain specific acyl-CoA dehydrogenase, mitochondrial	ACADVL	-0.339071	0.370317		0.00165604	0.933601		-0.474303	0.133387		27	27	50.5	50.5	70.389	0	11.0535
P49750-3;P49750-1;P49750	YLP motif-containing protein 1	YLPM1	NaN	1		-0.252416	0.674265		-0.0114957	0.824828		6	6	4.2	4.2	209.48	0.00025694	8.74322
P49754-2;P49754-3;P49754	Vacuolar protein sorting-associated protein 41 homolog	VPS41	1.27841	0.224384		NaN	1		0.130855	0.974536		3	3	4.2	4.2	92.845	0	9.04587
P49755	Transmembrane emp24 domain-containing protein 10	TMED10	0.148348	0.726044		0.359938	0.383971		0.201174	0.567844		9	9	41.6	41.6	24.976	0	11.1087
P49756	RNA-binding protein 25	RBM25	0.205768	0.745227		-0.684775	0.109197		0.132037	0.850278		22	22	23.5	23.5	100.18	0	10.6245
P49770	Translation initiation factor eIF-2B subunit beta	EIF2B2	0.293925	0.700061		0.437228	0.335164		-0.00379081	0.85247		10	10	29.6	29.6	38.989	0	10.4114
P49773	Histidine triad nucleotide-binding protein 1	HINT1	-0.61511	0.0643409		0.417958	0.308532		-0.106149	0.735073		11	11	84.9	84.9	13.802	0	11.1826
P49790;P49790-3;P49790-2	Nuclear pore complex protein Nup153	NUP153	0.369271	0.587665		-0.254878	0.521516		-0.161922	0.600474		31	31	27.9	27.9	153.94	0	10.3261
P49792	E3 SUMO-protein ligase RanBP2	RANBP2	-0.399064	0.221488		0.0561657	0.9225		0.604243	0.0850361		127	81	51.9	34.6	358.2	0	11.1187
P49815-4;P49815;P49815-5;P49815-3;P49815-2;P49815-7;P49815-6	Tuberin	TSC2	-0.301639	0.401767		-0.236707	0.690839		-0.841792	0.184781		8	8	5.4	5.4	198.1	0	8.9442
P49821-2;P49821	NADH dehydrogenase [ubiquinone] flavoprotein 1, mitochondrial	NDUFV1	-0.562298	0.217074		0.0957362	0.84489		-0.0404317	0.708332		11	11	29.9	29.9	49.867	0	9.9821
P49848-4;P49848;P49848-3;P49848-2	Transcription initiation factor TFIID subunit 6	TAF6	NaN	1		NaN	1		NaN	1		4	4	7	7	71.479	0.0099054	8.7851
P49902;P49902-2	Cytosolic purine 5-nucleotidase	NT5C2	0.413486	0.525856		0.613895	0.1664		0.415078	0.413257		12	12	28.3	28.3	64.969	0	10.3464
P49903;P49903-2;P49903-4;P49903-3	Selenide, water dikinase 1	SEPHS1	-0.249068	0.484539		0.0244965	0.976202		-0.323251	0.283133		12	12	54.3	54.3	42.91	0	10.834
P49914;P49914-2	5-formyltetrahydrofolate cyclo-ligase	MTHFS	NaN	1		NaN	1		-0.831076	0.189548		3	3	14.3	14.3	23.255	0	8.91234
P49915;P49915-2	GMP synthase [glutamine-hydrolyzing]	GMPS	-0.189034	0.539997		-0.388911	0.210055		0.351331	0.317311		38	38	68.4	68.4	76.715	0	11.1913
P49959;P49959-3;P49959-2	Double-strand break repair protein MRE11A	MRE11A	0.357431	0.765871		0.319387	0.550521		-0.917317	0.0785691		11	11	17.8	17.8	80.592	0	9.37554
P50148	Guanine nucleotide-binding protein G(q) subunit alpha	GNAQ	-0.0575919	0.621678		-0.011588	0.952736		NaN	1		5	5	19.8	19.8	42.142	0	9.33834
P50213;P50213-2	Isocitrate dehydrogenase [NAD] subunit alpha, mitochondrial	IDH3A	0.716859	0.120443		-0.00357968	0.923857		0.25475	0.621942		13	13	41.3	41.3	39.591	0	10.8836
P50226;P50225;P50225-2	Sulfotransferase 1A2;Sulfotransferase 1A1	SULT1A2;SULT1A1	NaN	1		NaN	1		0.731856	0.376778		2	2	14.2	14.2	34.309	0.0077449	8.99112
P50238	Cysteine-rich protein 1	CRIP1	NaN	1		NaN	1		NaN	1		1	1	16.9	16.9	8.5328	0.003281	7.61189
P50336	Protoporphyrinogen oxidase	PPOX	0.676448	0.635565		-0.242569	0.684636		-0.685357	0.178387		7	7	19.7	19.7	50.765	0	9.15427
P50395;P50395-2	Rab GDP dissociation inhibitor beta	GDI2	-0.260964	0.411278		0.527583	0.194501		0.266667	0.448305		31	23	72.8	51.2	50.663	0	11.6308
P50402	Emerin	EMD	-0.0640877	0.698913		-0.298611	0.460058		0.174877	0.8213		11	11	55.1	55.1	28.994	0	10.5289
P50416;P50416-2	Carnitine O-palmitoyltransferase 1, liver isoform	CPT1A	NaN	1		0.465429	0.337776		-1.10118	0.00460447		18	18	28.1	28.1	88.367	0	9.90923
P50440-3;P50440-2;P50440	Glycine amidinotransferase, mitochondrial	GATM	0.779787	0.547758		NaN	1		NaN	1		2	2	7.4	7.4	44.943	0	8.78452
P50453	Serpin B9	SERPINB9	1.15666	0.00164546		1.00646	0.011854		-0.924483	0.00350386		24	23	68.1	65.4	42.403	0	11.5005
P50454	Serpin H1	SERPINH1	-0.215492	0.490426		-0.374522	0.22663		-0.765856	0.0155495		25	25	57.4	57.4	46.44	0	12.1163
P50502;Q8NFI4;Q8IZP2	Hsc70-interacting protein;Putative protein FAM10A5;Putative protein FAM10A4	ST13;ST13P5;ST13P4	-0.2316	0.46149		0.523727	0.197898		-0.135716	0.665997		10	10	30.4	30.4	41.331	0	11.2064
P50552	Vasodilator-stimulated phosphoprotein	VASP	-0.103364	0.635113		-0.153403	0.678717		-0.332715	0.374264		12	12	38.7	38.7	39.829	0	10.3238
P50570-4;P50570-3	Dynamin-2	DNM2	0.378845	0.458825		-0.151735	0.658123		-0.213861	0.445068		29	1	40.1	1.6	97.965	0	10.9792
P50579-3;P50579;P50579-2	Methionine aminopeptidase 2	METAP2	0.66339	0.307559		-1.02772	0.0178573		-0.00610963	0.768361		9	9	20.9	20.9	50.496	0	10.1095
P50583	Bis(5-nucleosyl)-tetraphosphatase [asymmetrical]	NUDT2	NaN	1		-0.388526	0.406429		-0.119335	0.735976		5	5	44.9	44.9	16.829	0	9.29835
P50613	Cyclin-dependent kinase 7	CDK7	0.191057	0.860936		0.289822	0.498734		0.839079	0.16535		10	9	33.5	31.2	39.038	0	10.093
P50748	Kinetochore-associated protein 1	KNTC1	-0.618359	0.177345		0.506674	0.292908		-0.0180951	0.813618		20	20	9.7	9.7	250.75	0	9.71128
P50750-2;P50750	Cyclin-dependent kinase 9	CDK9	0.131589	0.98094		0.0501885	0.983791		0.00662125	0.854923		10	10	21.3	21.3	53.365	0	9.72258
P50851	Lipopolysaccharide-responsive and beige-like anchor protein	LRBA	NaN	1		NaN	1		0.245131	0.890004		1	1	0.6	0.6	319.1	0.001467	8.51655
P50851-2	Lipopolysaccharide-responsive and beige-like anchor protein	LRBA	-0.345964	0.362319		0.361669	0.383166		0.211529	0.699563		107	1	43.4	0.5	317.7	0	10.8921
P50895	Basal cell adhesion molecule	BCAM	0.0182068	0.822581		-0.517015	0.274402		0.116764	0.942207		5	5	10.5	10.5	67.404	0	9.37368
P50897;P50897-2	Palmitoyl-protein thioesterase 1	PPT1	0.885496	0.0502187		-0.0547594	0.829438		-0.0442568	0.776733		11	11	34.6	34.6	34.193	0	11.0363
P50914	60S ribosomal protein L14	RPL14	0.0901759	0.850088		-0.10328	0.708796		-0.0102018	0.971493		8	8	34	34	23.432	0	11.3852
P50990;P50990-2;P50990-3	T-complex protein 1 subunit theta	CCT8	0.0154976	0.984827		0.108234	0.818219		0.682233	0.051789		42	42	82.1	82.1	59.62	0	11.9922
P50991;P50991-2	T-complex protein 1 subunit delta	CCT4	0.0758749	0.881293		0.0926978	0.849086		0.55231	0.115513		35	35	72.9	72.9	57.924	0	11.9287
P50995-2;P50995	Annexin A11	ANXA11	0.519611	0.392299		0.305524	0.515317		-0.234532	0.497261		15	14	34.3	32.4	51.242	0	10.3371
P51003	Poly(A) polymerase alpha	PAPOLA	0.694746	0.281719		0.244307	0.572944		-0.0610506	0.673096		19	9	31.1	16.5	82.842	0	10.141
P51114;P51114-2;P51114-3	Fragile X mental retardation syndrome-related protein 1	FXR1	0.994614	0.0264004		-0.501712	0.206936		-0.275067	0.348802		27	25	49.4	46.9	69.72	0	11.0467
P51116	Fragile X mental retardation syndrome-related protein 2	FXR2	NaN	1		-0.339542	0.465384		-0.370053	0.433087		5	4	12.3	9.5	74.222	0	9.22238
P51148;P51148-2	Ras-related protein Rab-5C	RAB5C	1.17586	0.00791343		0.497734	0.215782		0.611691	0.168096		8	8	63.4	63.4	23.482	0	10.8237
P51149	Ras-related protein Rab-7a	RAB7A	-0.124707	0.670061		0.51333	0.207274		0.590837	0.0922006		15	15	78.3	78.3	23.489	0	11.4491
P51151	Ras-related protein Rab-9A	RAB9A	0.12688	0.974303		-0.509404	0.232054		NaN	1		5	5	33.8	33.8	22.837	0	9.68436
P51153	Ras-related protein Rab-13	RAB13	0.423847	0.511868		-0.387021	0.349096		0.408945	0.421944		7	7	41.9	41.9	22.774	0	10.432
P51159-2;P51159	Ras-related protein Rab-27A	RAB27A	NaN	1		-0.16479	0.768517		NaN	1		3	3	15	15	24.041	0	8.54816
P51398-2;P51398-3;P51398	28S ribosomal protein S29, mitochondrial	DAP3	0.32964	0.645767		0.124969	0.824909		0.498321	0.306099		12	12	40.9	40.9	41.044	0	10.5744
P51452;P51452-2	Dual specificity protein phosphatase 3	DUSP3	NaN	1		NaN	1		-0.258794	0.558092		4	4	26.5	26.5	20.478	0	9.47818
P51532-5;P51532-2;P51532-3;P51532-4;P51532	Transcription activator BRG1	SMARCA4	0.295868	0.58822		-0.589955	0.141922		-0.940657	0.00478818		44	44	28.2	28.2	181.26	0	10.7448
P51553;P51553-2	Isocitrate dehydrogenase [NAD] subunit gamma, mitochondrial	IDH3G	NaN	1		0.104441	0.863377		NaN	1		9	9	29	29	42.794	0	9.41211
P51570;P51570-2	Galactokinase	GALK1	NaN	1		0.762587	0.0646397		-0.363919	0.260965		6	6	17.3	17.3	42.272	0	9.99198
P51571	Translocon-associated protein subunit delta	SSR4	0.212134	0.733681		0.0859675	0.895782		0.367424	0.439793		5	5	36.4	36.4	18.998	0	11.0243
P51572;P51572-2	B-cell receptor-associated protein 31	BCAP31	0.0318186	0.978375		0.248856	0.556654		0.370958	0.290948		19	19	48.4	48.4	27.991	0	11.3971
P51580	Thiopurine S-methyltransferase	TPMT	NaN	1		NaN	1		0.540963	0.429644		7	7	29.4	29.4	28.18	0	9.56245
P51610;P51610-4;P51610-2	Host cell factor 1;HCF N-terminal chain 1;HCF N-terminal chain 2;HCF N-terminal chain 3;HCF N-terminal chain 4;HCF N-terminal chain 5;HCF N-terminal chain 6;HCF C-terminal chain 1;HCF C-terminal chain 2;HCF C-terminal chain 3;HCF C-terminal chain 4;HCF C-terminal chain 5;HCF C-terminal chain 6	HCFC1	0.166551	0.817536		-0.010976	0.910113		-0.167941	0.526288		36	35	26.7	26.3	208.73	0	10.8217
P51648;P51648-2	Fatty aldehyde dehydrogenase	ALDH3A2	-0.431092	0.272576		0.602192	0.128862		-0.034616	0.797727		14	13	32.2	29.7	54.847	0	10.7503
P51649;P51649-2	Succinate-semialdehyde dehydrogenase, mitochondrial	ALDH5A1	NaN	1		-0.534893	0.258667		NaN	1		3	3	5.4	5.4	57.214	0.00051269	9.17316
P51659;P51659-3	Peroxisomal multifunctional enzyme type 2;(3R)-hydroxyacyl-CoA dehydrogenase;Enoyl-CoA hydratase 2	HSD17B4	0.0515809	0.934701		0.0606638	0.913412		0.659813	0.0599905		34	3	59.4	4.9	79.685	0	11.4993
P51665	26S proteasome non-ATPase regulatory subunit 7	PSMD7	0.389677	0.307772		0.238529	0.588455		0.00327761	0.881532		12	12	46.9	46.9	37.025	0	11.0823
P51690	Arylsulfatase E	ARSE	NaN	1		-0.561154	0.387476		NaN	1		3	2	6.8	5.6	65.668	0.00075949	8.5881
P51692;P42229	Signal transducer and activator of transcription 5B;Signal transducer and activator of transcription 5A	STAT5B;STAT5A	NaN	1		NaN	1		NaN	1		5	5	6.9	6.9	89.865	0.00076531	9.10537
P51784	Ubiquitin carboxyl-terminal hydrolase 11	USP11	0.666757	0.304712		-0.47703	0.262809		-0.323485	0.302838		15	14	14.7	14.7	109.82	0	10.0771
P51809;P51809-3;P51809-2	Vesicle-associated membrane protein 7	VAMP7	NaN	1		0.844396	0.069545		-0.150988	0.602854		9	9	43.6	43.6	24.935	0	9.65735
P51858;P51858-2;P51858-3	Hepatoma-derived growth factor	HDGF	-0.357955	0.296775		-0.43319	0.298558		0.130158	0.907969		17	17	69.6	69.6	26.788	0	10.5735
P51911;P51911-2	Calponin-1	CNN1	2.3778	0.010218		-1.18063	0.014277		NaN	1		6	6	24.9	24.9	33.17	0	9.22027
P51970	NADH dehydrogenase [ubiquinone] 1 alpha subcomplex subunit 8	NDUFA8	0.0784417	0.984827		0.544741	0.222684		0.29906	0.546513		10	10	72.1	72.1	20.105	0	10.6313
P51991	Heterogeneous nuclear ribonucleoprotein A3	HNRNPA3	0.408129	0.417283		-0.887493	0.0303566		0.562103	0.209347		16	5	41.8	8.5	39.594	0	11.011
P52209-2;P52209	6-phosphogluconate dehydrogenase, decarboxylating	PGD	0.362666	0.344673		0.539675	0.184124		-0.316105	0.316993		26	26	61.9	61.9	51.872	0	11.6002
P52272-2;P52272	Heterogeneous nuclear ribonucleoprotein M	HNRNPM	0.557288	0.137568		-0.762428	0.0162122		0.0526619	0.883009		50	50	74	74	73.62	0	11.7861
P52292	Importin subunit alpha-1	KPNA2	0.533862	0.265606		0.229275	0.605713		0.391944	0.404645		16	16	48.8	48.8	57.861	0	10.946
P52294	Importin subunit alpha-5;Importin subunit alpha-5, N-terminally processed	KPNA1	NaN	1		0.0755149	0.938192		-0.243503	0.472519		4	4	5.2	5.2	60.221	0	9.74665
P52298-3;P52298;P52298-2	Nuclear cap-binding protein subunit 2	NCBP2	0.686881	0.626434		0.184344	0.814246		NaN	1		2	2	18.4	18.4	11.932	0.0007551	9.02567
P52306-4;P52306;P52306-5;P52306-6;P52306-2;P52306-3	Rap1 GTPase-GDP dissociation stimulator 1	RAP1GDS1	0.299245	0.992379		-0.11063	0.828641		NaN	1		3	3	6.1	6.1	66.316	0.0023958	8.66552
P52434;P52434-4;P52434-3;P52434-2	DNA-directed RNA polymerases I, II, and III subunit RPABC3	POLR2H	0.125183	0.954298		0.268579	0.532723		0.610952	0.343834		8	8	72	72	17.143	0	10.065
Q9H1A7;Q9GZM3;P52435	DNA-directed RNA polymerase II subunit RPB11-b2;DNA-directed RNA polymerase II subunit RPB11-b1;DNA-directed RNA polymerase II subunit RPB11-a	POLR2J3;POLR2J2;POLR2J	NaN	1		NaN	1		0.0163515	0.85379		2	2	13	13	13.092	0	8.59749
P52564;P52564-2	Dual specificity mitogen-activated protein kinase kinase 6	MAP2K6	NaN	1		-0.240978	0.540231		0.111876	0.972129		10	7	32.9	25.4	37.492	0	9.84484
P52565;P52565-2	Rho GDP-dissociation inhibitor 1	ARHGDIA	1.29919	0.000395382		0.803046	0.0456481		0.376489	0.283793		12	12	54.4	54.4	23.207	0	11.1654
P52594-2;P52594-3;P52594;P52594-4	Arf-GAP domain and FG repeat-containing protein 1	AGFG1	-0.197435	0.493518		-0.00449234	0.961548		-0.0807963	0.640011		7	7	21.6	21.6	54.181	0	10.2034
P52597	Heterogeneous nuclear ribonucleoprotein F;Heterogeneous nuclear ribonucleoprotein F, N-terminally processed	HNRNPF	0.310224	0.564675		0.22017	0.622912		-0.00403199	0.865232		13	13	45.5	45.5	45.671	0	10.9425
P52630-4;P52630	Signal transducer and activator of transcription 2	STAT2	NaN	1		NaN	1		0.0805212	0.92122		2	2	3.7	3.7	97.456	0	8.6481
P52655	Transcription initiation factor IIA subunit 1;Transcription initiation factor IIA alpha chain;Transcription initiation factor IIA beta chain	GTF2A1	0.666029	0.46503		-0.0308303	0.921435		-0.270381	0.5443		3	3	10.4	10.4	41.513	0	9.35961
P52701;P52701-3;P52701-4;P52701-2	DNA mismatch repair protein Msh6	MSH6	-0.202356	0.514727		-0.277698	0.3624		0.336821	0.337777		63	63	55.7	55.7	152.78	0	11.5029
P52732	Kinesin-like protein KIF11	KIF11	0.229219	0.802261		-0.118039	0.737491		0.0128021	0.880349		24	24	27.4	27.4	119.16	0	10.3663
P52758	Ribonuclease UK114	HRSP12	-0.664471	0.0839486		1.04773	0.0157144		0.311827	0.573044		5	5	53.3	53.3	14.494	0	10.3364
P52788;P52788-2	Spermine synthase	SMS	0.276556	0.620586		0.0373992	0.999649		-0.274191	0.35008		14	14	48.6	48.6	41.268	0	10.6894
P52789	Hexokinase-2	HK2	0.149259	0.933195		0.281685	0.552582		0.819944	0.0692904		23	23	29.4	29.4	102.38	0	10.3977
P52815	39S ribosomal protein L12, mitochondrial	MRPL12	1.00772	0.0243368		0.132938	0.796988		0.743812	0.0880047		6	6	39.9	39.9	21.348	0	10.7548
P52888	Thimet oligopeptidase	THOP1	0.381062	0.606434		0.395727	0.423088		0.230321	0.832624		10	10	16	16	78.839	0	9.90924
P52907	F-actin-capping protein subunit alpha-1	CAPZA1	-0.257252	0.473422		-0.335181	0.383167		-0.0889213	0.6818		8	8	39.2	39.2	32.922	0	11.0435
P52926-3;P52926-6;P52926-4;P52926-5;P52926-2;P52926	High mobility group protein HMGI-C	HMGA2	NaN	1		NaN	1		NaN	1		1	1	25.6	25.6	9.2733	0	7.94677
P52943;P52943-2	Cysteine-rich protein 2	CRIP2	0.126069	0.815108		-0.861919	0.0721153		NaN	1		3	3	29.8	29.8	22.492	0	9.28097
P52948-5;P52948;P52948-6;P52948-2	Nuclear pore complex protein Nup98-Nup96;Nuclear pore complex protein Nup98;Nuclear pore complex protein Nup96	NUP98	-1.05509	0.0305901		-0.563177	0.188467		0.532365	0.426725		26	26	16.6	16.6	195.82	0	9.92314
P53004	Biliverdin reductase A	BLVRA	0.49682	0.419107		-0.269382	0.516406		-0.803177	0.0321494		11	11	45.6	45.6	33.428	0	10.2118
P53007	Tricarboxylate transport protein, mitochondrial	SLC25A1	-0.224905	0.518168		-0.725447	0.0741078		-0.36262	0.236119		10	10	35.7	35.7	34.012	0	10.8289
P53041	Serine/threonine-protein phosphatase 5	PPP5C	-1.21692	0.0136202		0.208737	0.63436		-0.25157	0.387792		10	10	24.6	24.6	56.878	0	10.1433
P53350	Serine/threonine-protein kinase PLK1	PLK1	NaN	1		NaN	1		NaN	1		1	1	3.2	3.2	68.254	0.0088156	7.35374
P53365-3;P53365;P53365-2	Arfaptin-2	ARFIP2	NaN	1		0.181013	0.818454		0.64865	0.449412		4	4	20.1	20.1	33.782	0	9.06871
P53367;P53367-2;P53367-3	Arfaptin-1	ARFIP1	NaN	1		0.254198	0.639703		-0.0424893	0.841277		9	9	30.8	30.8	41.738	0	9.49527
P53384-2;P53384	Cytosolic Fe-S cluster assembly factor NUBP1	NUBP1	NaN	1		-0.668664	0.160576		-0.126841	0.725918		5	4	26.2	23.9	33.412	0	9.28742
P53396;P53396-2;P53396-3	ATP-citrate synthase	ACLY	1.09572	0.00289494		-0.271207	0.373034		0.619682	0.0773505		62	62	59.3	59.3	120.84	0	11.5724
P53597	Succinyl-CoA ligase [ADP/GDP-forming] subunit alpha, mitochondrial	SUCLG1	0.610794	0.19426		0.349823	0.400777		-0.0790089	0.702499		11	11	39.3	39.3	36.249	0	10.6572
P53602	Diphosphomevalonate decarboxylase	MVD	-0.678005	0.170525		-0.197923	0.659671		NaN	1		7	7	25	25	43.404	0	9.3038
P53609;P53609-2	Geranylgeranyl transferase type-1 subunit beta	PGGT1B	NaN	1		NaN	1		0.532542	0.562895		5	5	12.7	12.7	42.368	0.002401	9.03113
P53611	Geranylgeranyl transferase type-2 subunit beta	RABGGTB	NaN	1		NaN	1		1.01733	0.186459		3	3	9.1	9.1	36.924	0.0030545	8.40109
P53618	Coatomer subunit beta	COPB1	0.284277	0.466921		-0.0741438	0.776629		-0.0438704	0.887129		41	41	53.2	53.2	107.14	0	11.2975
P53621;P53621-2	Coatomer subunit alpha;Xenin;Proxenin	COPA	0.389126	0.308498		0.0363803	0.96258		-0.0411681	0.893866		70	70	66.7	66.7	138.34	0	11.5193
P53634	Dipeptidyl peptidase 1;Dipeptidyl peptidase 1 exclusion domain chain;Dipeptidyl peptidase 1 heavy chain;Dipeptidyl peptidase 1 light chain	CTSC	-0.450774	0.254204		-0.237978	0.519278		0.0479822	0.982061		11	11	30.5	30.5	51.853	0	10.92
P53675-2;P53675	Clathrin heavy chain 2	CLTCL1	0.140517	0.993524		-0.0970537	0.76412		0.285935	0.732992		4	4	4.7	4.7	180.29	0	9.68653
P53701	Cytochrome c-type heme lyase	HCCS	0.716332	0.205754		-0.595117	0.161085		0.548518	0.251291		11	11	50.7	50.7	30.601	0	10.465
P53816	HRAS-like suppressor 3	PLA2G16	NaN	1		NaN	1		-0.860526	0.176662		2	2	15.4	15.4	17.936	0.0014599	8.37511
P53985	Monocarboxylate transporter 1	SLC16A1	-0.830665	0.0133008		-0.58949	0.0612987		0.435769	0.214565		12	12	17.6	17.6	53.944	0	11.1667
P53990-2;P53990;P53990-4;P53990-5;P53990-3	IST1 homolog	IST1	-0.181182	0.516719		0.299204	0.484099		-0.171921	0.497164		7	7	21.8	21.8	36.622	0	10.208
P53992	Protein transport protein Sec24C	SEC24C	0.576474	0.22413		0.193528	0.674402		-0.0344199	0.798156		27	27	32	32	118.32	0	10.7239
P53999	Activated RNA polymerase II transcriptional coactivator p15	SUB1	-0.152516	0.612296		0.0173951	0.998634		0.132786	0.706955		9	9	46.5	46.5	14.395	0	11.2315
P54105	Methylosome subunit pICln	CLNS1A	1.38195	0.0827997		NaN	1		0.527029	0.4441		4	4	26.6	26.6	26.215	0	9.61744
P54132	Bloom syndrome protein	BLM	0.844305	0.125532		-0.177845	0.639182		-0.55435	0.173229		8	8	7	7	159	0	10.3964
P54136;P54136-2	Arginine--tRNA ligase, cytoplasmic	RARS	0.575312	0.124805		0.35705	0.387999		0.341893	0.330528		38	38	61.1	61.1	75.378	0	11.3137
P54259	Atrophin-1	ATN1	-0.00124122	0.679011		NaN	1		NaN	1		3	3	4.6	4.6	125.41	0	8.03933
P54277-3;P54277;P54277-2	PMS1 protein homolog 1	PMS1	-0.233463	0.458031		0.0321837	0.991137		NaN	1		10	10	11.8	11.8	101.38	0	9.13252
P54278;P54278-3;P54278-2	Mismatch repair endonuclease PMS2	PMS2	NaN	1		0.550313	0.406383		NaN	1		10	9	15.3	13.3	95.796	0	8.55029
P54289-4;P54289-5;P54289;P54289-3;P54289-2	Voltage-dependent calcium channel subunit alpha-2/delta-1;Voltage-dependent calcium channel subunit alpha-2-1;Voltage-dependent calcium channel subunit delta-1	CACNA2D1	NaN	1		0.137607	0.873728		NaN	1		9	9	10.5	10.5	121.89	0	8.98778
P54577	Tyrosine--tRNA ligase, cytoplasmic;Tyrosine--tRNA ligase, cytoplasmic, N-terminally processed	YARS	-0.877765	0.00899212		-0.499765	0.110731		-0.701286	0.0267157		39	39	71	71	59.143	0	11.7216
P54578-2;P54578;P54578-3	Ubiquitin carboxyl-terminal hydrolase 14	USP14	0.0129849	0.899846		0.0664727	0.937359		-0.2189	0.436611		25	25	54	54	52.385	0	10.9349
P54619-2;P54619;P54619-3	5-AMP-activated protein kinase subunit gamma-1	PRKAG1	0.345026	0.652214		0.219463	0.615547		0.0343486	0.84092		10	10	40.5	40.5	34.083	0	10.0032
P54652	Heat shock-related 70 kDa protein 2	HSPA2	1.4037	0.170938		NaN	1		NaN	1		8	8	16.6	16.6	70.02	0	9.34657
P54687-4;P54687;P54687-5;P54687-3;P54687-2	Branched-chain-amino-acid aminotransferase, cytosolic	BCAT1	-0.787667	0.0605106		-0.0794292	0.784707		-1.10339	0.00103228		16	16	45.2	45.2	42.837	0	10.8568
P54709	Sodium/potassium-transporting ATPase subunit beta-3	ATP1B3	-0.446997	0.17328		0.183222	0.67395		0.253557	0.471027		11	11	41.2	41.2	31.512	0	11.161
P54725-2;P54725-3;P54725	UV excision repair protein RAD23 homolog A	RAD23A	0.114457	0.956806		-0.322219	0.487318		NaN	1		2	2	8.4	8.4	33.433	0.0014695	9.3748
P54727;P54727-2	UV excision repair protein RAD23 homolog B	RAD23B	0.0789293	0.983893		-0.164299	0.636979		-0.247754	0.390007		11	9	34.5	30.3	43.171	0	10.8951
P54760;P54760-2	Ephrin type-B receptor 4	EPHB4	0.152248	0.843958		0.309514	0.660975		NaN	1		6	5	7.7	6.1	108.27	0	8.55872
P54802	Alpha-N-acetylglucosaminidase;Alpha-N-acetylglucosaminidase 82 kDa form;Alpha-N-acetylglucosaminidase 77 kDa form	NAGLU	0.0499904	0.73281		-0.139472	0.796474		NaN	1		3	3	5.8	5.8	82.265	0.0059908	8.98977
P54819-2;P54819;P54819-3;P54819-5;P54819-6;P54819-4	Adenylate kinase 2, mitochondrial;Adenylate kinase 2, mitochondrial, N-terminally processed	AK2	0.218223	0.586272		-0.0416882	0.854226		0.198936	0.572184		15	15	66.8	66.8	25.614	0	11.1989
P54886;P54886-2	Delta-1-pyrroline-5-carboxylate synthase;Glutamate 5-kinase;Gamma-glutamyl phosphate reductase	ALDH18A1	0.960141	0.032562		0.0890976	0.88913		1.01821	0.0170075		37	37	51.7	51.7	87.301	0	10.9592
P54920	Alpha-soluble NSF attachment protein	NAPA	-0.06608	0.695621		0.166874	0.748299		0.062281	0.96423		15	15	65.8	65.8	33.232	0	10.568
P55010	Eukaryotic translation initiation factor 5	EIF5	0.382833	0.453034		0.311749	0.505805		-0.300224	0.41272		17	17	35.7	35.7	49.222	0	10.6055
P55011-3;P55011	Solute carrier family 12 member 2	SLC12A2	NaN	1		0.160074	0.777904		NaN	1		18	18	20.6	20.6	129.68	0	9.39789
P55036;P55036-2	26S proteasome non-ATPase regulatory subunit 4	PSMD4	0.148999	0.850451		0.0888376	0.889683		-0.140266	0.578659		13	13	43.8	43.8	40.736	0	10.7171
P55039	Developmentally-regulated GTP-binding protein 2	DRG2	1.45012	0.0151778		0.239825	0.580525		0.431521	0.548504		9	9	25.3	25.3	40.746	0	9.91997
P55060-3;P55060;P55060-4	Exportin-2	CSE1L	0.109421	0.808472		0.164939	0.708262		-0.410249	0.194418		52	52	58	58	107.78	0	11.7312
P55061;P55061-2	Bax inhibitor 1	TMBIM6	1.08755	0.327089		-0.496858	0.292911		0.369054	0.643516		3	3	9.3	9.3	26.537	0.0012315	9.351
P55072	Transitional endoplasmic reticulum ATPase	VCP	-0.324076	0.314958		0.131539	0.772457		-0.000685428	0.995438		53	53	70.7	70.7	89.321	0	11.9441
P55081	Microfibrillar-associated protein 1	MFAP1	NaN	1		NaN	1		0.00718814	0.844236		4	4	10	10	51.958	0.001234	8.58098
P55084;P55084-2	Trifunctional enzyme subunit beta, mitochondrial;3-ketoacyl-CoA thiolase	HADHB	-0.171661	0.596309		0.461679	0.25391		0.183027	0.752593		20	20	54.6	54.6	51.294	0	11.0135
P55145	Mesencephalic astrocyte-derived neurotrophic factor	MANF	-0.0905825	0.724553		0.282678	0.509414		-0.412452	0.184906		9	9	41.8	41.8	20.7	0	10.8128
P55196;P55196-5;P55196-6	Afadin	MLLT4	-0.277516	0.446511		-0.207415	0.566719		-0.00701187	0.858603		58	0	41.6	0	206.8	0	10.8793
P55196-3	Afadin	MLLT4	NaN	1		-0.0680473	0.861282		-0.144413	0.702557		1	0	0.9	0	197.65	0	9.21856
P55201-4;P55201-3;P55201;P55201-2	Peregrin	BRPF1	NaN	1		NaN	1		NaN	1		2	2	2.4	2.4	127.36	0.0030495	7.81708
P55209;P55209-2;P55209-3	Nucleosome assembly protein 1-like 1	NAP1L1	-0.303419	0.344709		-0.0824054	0.757195		0.232609	0.508619		16	15	43.5	40.9	45.374	0	11.3953
P55212;P55212-2	Caspase-6;Caspase-6 subunit p18;Caspase-6 subunit p11	CASP6	NaN	1		0.947417	0.139877		NaN	1		2	2	7.2	7.2	33.31	0.000257	8.41842
P55263-3;P55263;P55263-2	Adenosine kinase	ADK	NaN	1		NaN	1		-0.026604	0.809211		3	3	10.5	10.5	34.084	0.0021713	8.68864
P55265-5;P55265;P55265-4;P55265-3;P55265-2	Double-stranded RNA-specific adenosine deaminase	ADAR	-0.327439	0.428326		-1.32691	0.00231108		0.165007	0.932128		24	24	29.3	29.3	103.64	0	10.0925
P55268	Laminin subunit beta-2	LAMB2	0.564524	0.736777		1.244	0.0153194		NaN	1		15	15	11	11	195.98	0	9.20262
P55285-2;P55285	Cadherin-6	CDH6	NaN	1		NaN	1		1.54684	0.0329888		3	3	4.8	4.8	73.863	0	8.62217
P55327-2;P55327-4;P55327;P55327-7;P55327-5;P55327-6;P55327-3	Tumor protein D52	TPD52	NaN	1		-0.191942	0.61683		0.472849	0.336738		7	7	67.9	67.9	19.863	0	10.3687
P55735;P55735-2;P55735-4;P55735-3	Protein SEC13 homolog	SEC13	0.393746	0.437403		0.220814	0.621689		1.0062	0.018435		12	12	44.4	44.4	35.54	0	10.7576
P55769	NHP2-like protein 1;NHP2-like protein 1, N-terminally processed	NHP2L1	-0.0783199	0.746756		0.250466	0.562604		0.45354	0.520523		7	7	52.3	52.3	14.173	0	10.0652
P55786;P55786-2	Puromycin-sensitive aminopeptidase	NPEPPS	0.584289	0.118803		0.612558	0.130101		0.031907	0.929964		39	39	53.2	53.2	103.28	0	11.3779
P55795	Heterogeneous nuclear ribonucleoprotein H2	HNRNPH2	NaN	1		0.017788	0.974627		NaN	1		3	3	10	10	49.263	0	8.73822
P55809	Succinyl-CoA:3-ketoacid coenzyme A transferase 1, mitochondrial	OXCT1	0.605451	0.359309		0.359558	0.471925		-0.316971	0.381198		12	12	30.6	30.6	56.157	0	9.89394
P55854;P55854-2	Small ubiquitin-related modifier 3	SUMO3	-0.75487	0.139092		0.25544	0.725885		-0.574538	0.250854		1	1	8.7	8.7	11.637	0.00074776	9.13637
P55884;P55884-2	Eukaryotic translation initiation factor 3 subunit B	EIF3B	0.315566	0.415471		-0.156237	0.591532		0.513648	0.143333		34	34	48.3	48.3	92.48	0	11.2332
P55957;P55957-2;P55957-4	BH3-interacting domain death agonist;BH3-interacting domain death agonist p15;BH3-interacting domain death agonist p13;BH3-interacting domain death agonist p11	BID	-0.373398	0.347263		NaN	1		-0.155102	0.680025		4	4	26.7	26.7	21.994	0	9.01737
P56134-3;P56134	ATP synthase subunit f, mitochondrial	ATP5J2	0.0794781	0.947363		0.184903	0.716041		-0.0639027	0.753247		3	1	67.3	23.6	6.2953	0	10.3962
P56182	Ribosomal RNA processing protein 1 homolog A	RRP1	-0.673762	0.172404		0.113719	0.904431		NaN	1		5	5	11.3	11.3	52.839	0	9.00488
P56192;P56192-2	Methionine--tRNA ligase, cytoplasmic	MARS	0.212632	0.596991		0.233815	0.582641		0.11583	0.743266		32	32	44.6	44.6	101.11	0	11.3638
Q5VTU8;P56381	ATP synthase subunit epsilon-like protein, mitochondrial;ATP synthase subunit epsilon, mitochondrial	ATP5EP2;ATP5E	0.319618	0.660829		0.206667	0.677771		0.264348	0.655239		3	3	45.1	45.1	5.8068	0.0039572	10.546
P56385	ATP synthase subunit e, mitochondrial	ATP5I	0.259544	0.649725		0.154293	0.753026		-0.0669772	0.727921		5	4	62.3	52.2	7.9331	0	10.6462
P56524-2;P56524	Histone deacetylase 4	HDAC4	-0.374225	0.358821		NaN	1		NaN	1		2	2	2.5	2.5	106.37	0.0012346	9.65631
P56537;P56537-2	Eukaryotic translation initiation factor 6	EIF6	0.727441	0.0503519		0.42947	0.291734		0.809564	0.0616105		8	8	56.7	56.7	26.599	0	11.0977
P56545;P56545-3;P56545-2	C-terminal-binding protein 2	CTBP2	0.175429	0.801007		0.217882	0.627267		0.107611	0.898005		12	8	33.3	25.6	48.944	0	10.6713
P56556	NADH dehydrogenase [ubiquinone] 1 alpha subcomplex subunit 6	NDUFA6	-0.169371	0.621032		-0.208553	0.58776		0.58326	0.387472		8	8	57.8	57.8	15.136	0	9.89301
P56589	Peroxisomal biogenesis factor 3	PEX3	0.917317	0.441045		0.0972045	0.925743		NaN	1		2	2	6.4	6.4	42.139	0	8.74478
P56747	Claudin-6	CLDN6	0.227002	0.706949		-0.464102	0.240409		0.225656	0.673794		5	5	24.5	24.5	23.291	0	10.9579
P56937-3;P56937-2;P56937	3-keto-steroid reductase	HSD17B7	-0.229873	0.507613		-0.551987	0.244218		0.329126	0.688405		4	4	14.1	14.1	34.475	0	9.49301
P56945-4;P56945-5;P56945-8;P56945;P56945-7;P56945-3;P56945-2;P56945-6	Breast cancer anti-estrogen resistance protein 1	BCAR1	0.946694	0.4199		-1.43866	0.0335139		NaN	1		5	5	11.4	11.4	77.73	0	8.77827
P56962	Syntaxin-17	STX17	NaN	1		NaN	1		NaN	1		1	1	6.6	6.6	33.403	0.0024038	7.62517
P57076	UPF0769 protein C21orf59	C21orf59	0.172945	0.866918		NaN	1		1.93423	0.00641827		3	3	17.6	17.6	33.224	0	8.6892
P57081-3;P57081-2;P57081	tRNA (guanine-N(7)-)-methyltransferase non-catalytic subunit WDR4	WDR4	NaN	1		NaN	1		0.64441	0.453314		2	2	10.5	10.5	29.946	0.00074925	8.57705
P57088	Transmembrane protein 33	TMEM33	0.744075	0.105596		0.357436	0.389404		1.05345	0.0133626		10	10	34	34	27.978	0	10.7875
P57105	Synaptojanin-2-binding protein	SYNJ2BP	0.459616	0.511997		0.427254	0.309169		1.11666	0.054415		8	8	66.2	66.2	15.928	0	10.0736
P57678	Gem-associated protein 4	GEMIN4	NaN	1		0.116537	0.864826		0.359232	0.638288		13	13	14.7	14.7	120.04	0	9.77596
P57735	Ras-related protein Rab-25	RAB25	NaN	1		NaN	1		1.04551	0.172474		3	3	14.1	14.1	23.495	0	8.54984
P57737-3;P57737-2;P57737-4;P57737	Coronin-7	CORO7	-0.0510554	0.790296		-0.0411936	0.870179		0.0428427	0.970458		11	11	14.8	14.8	114.16	0	10.6244
P57740;P57740-2;P57740-3	Nuclear pore complex protein Nup107	NUP107	-0.634173	0.170781		-0.101053	0.789331		0.403267	0.585462		19	19	24.9	24.9	106.37	0	9.96433
P57772;P57772-2	Selenocysteine-specific elongation factor	EEFSEC	NaN	1		0.280072	0.696039		-0.25827	0.582518		4	4	8.6	8.6	65.304	0	8.97304
P58546	Myotrophin	MTPN	-0.713164	0.0662075		0.198201	0.692566		0.120557	0.926756		7	7	57.6	57.6	12.895	0	10.392
P59780;Q7Z6K5-2;P59780-2	AP-3 complex subunit sigma-2	AP3S2	NaN	1		NaN	1		NaN	1		2	2	9.8	9.8	22.017	0.00076084	8.28317
P59998;P59998-3;P59998-2	Actin-related protein 2/3 complex subunit 4	ARPC4	-0.00398733	0.939748		0.342793	0.408262		0.652369	0.062941		9	9	63.7	63.7	19.667	0	11.1086
P60033	CD81 antigen	CD81	-0.371385	0.361454		-0.23279	0.55205		0.681585	0.299649		4	4	28.4	28.4	25.809	0	9.76796
P60059	Protein transport protein Sec61 subunit gamma	SEC61G	0.347397	0.945126		0.322505	0.645732		0.48461	0.61347		2	2	36.8	36.8	7.7412	0	9.01783
P60201;P60201-2	Myelin proteolipid protein	PLP1	0.343806	0.948645		NaN	1		NaN	1		2	2	6.9	6.9	30.077	0.0094723	8.01507
P60228	Eukaryotic translation initiation factor 3 subunit E	EIF3E	0.15056	0.847513		0.206141	0.649817		0.562569	0.208928		18	18	38.4	38.4	52.22	0	11.0561
P60468	Protein transport protein Sec61 subunit beta	SEC61B	0.144568	0.940969		0.443373	0.327889		0.102046	0.963087		3	3	37.5	37.5	9.9743	0	10.383
P60510	Serine/threonine-protein phosphatase 4 catalytic subunit	PPP4C	0.511926	0.453656		-0.0122607	0.947516		-0.00236603	0.775		7	7	30.6	30.6	35.08	0	9.99229
P60520	Gamma-aminobutyric acid receptor-associated protein-like 2	GABARAPL2	-0.293023	0.467074		-0.0140037	0.904631		0.893188	0.158703		6	5	42.7	36.8	13.667	0	9.89156
P60602-2;P60602	Reactive oxygen species modulator 1	ROMO1	NaN	1		0.367879	0.488411		NaN	1		1	1	28.8	28.8	5.8998	0	9.19745
P60660-2;P60660	Myosin light polypeptide 6	MYL6	0.444137	0.369367		0.223975	0.615698		-0.147208	0.565294		9	7	60.3	44.4	16.961	0	11.0508
P60709	Actin, cytoplasmic 1;Actin, cytoplasmic 1, N-terminally processed	ACTB	-0.226915	0.452898		-0.150253	0.683878		0.112366	0.942817		1	1	4.5	4.5	41.736	0	10.367
P60842;P60842-2	Eukaryotic initiation factor 4A-I	EIF4A1	-0.102651	0.71733		0.0559434	0.92295		-0.0213764	0.94341		25	13	57.4	32	46.153	0	11.8832
P60866;P60866-2	40S ribosomal protein S20	RPS20	-0.168257	0.580607		-0.132069	0.643964		-0.0844897	0.78711		5	5	36.1	36.1	13.373	0	11.4543
P60891;P60891-2	Ribose-phosphate pyrophosphokinase 1	PRPS1	0.090447	0.849499		-0.139534	0.627562		-0.032625	0.915212		16	6	50	22.6	34.834	0	11.2144
P60900;P60900-2	Proteasome subunit alpha type-6	PSMA6	0.0508847	0.936237		0.18269	0.674938		0.244144	0.487727		15	15	62.2	62.2	27.399	0	11.414
P60903	Protein S100-A10	S100A10	0.51167	0.289181		-0.418658	0.285723		-0.163963	0.533664		4	4	27.8	27.8	11.203	0	10.7717
P60953;P60953-1	Cell division control protein 42 homolog	CDC42	0.138814	0.745981		-0.295456	0.334291		0.0770397	0.828391		9	8	53.9	48.2	21.258	0	11.1305
P60981-2;P60981	Destrin	DSTN	-0.130129	0.660751		0.0666716	0.934162		-0.445913	0.258352		13	13	73.6	73.6	16.62	0	10.6072
P60983	Glia maturation factor beta	GMFB	0.282025	0.735396		0.560834	0.177688		-0.133754	0.554877		5	5	48.6	48.6	16.713	0	10.1483
P61006;P61006-2	Ras-related protein Rab-8A	RAB8A	0.316262	0.665904		0.443152	0.328148		0.571116	0.228997		11	8	48.8	34.3	23.668	0	10.5681
P61009	Signal peptidase complex subunit 3	SPCS3	-0.0726951	0.684729		0.0236894	0.985303		0.0209455	0.894088		6	6	33.9	33.9	20.313	0	10.5149
P61011;P61011-2	Signal recognition particle 54 kDa protein	SRP54	0.66257	0.248782		0.097913	0.840671		-0.178635	0.487353		13	13	26	26	55.704	0	10.2155
P61019;P61019-2	Ras-related protein Rab-2A	RAB2A	-0.37516	0.329653		0.151111	0.75953		0.509427	0.260707		13	6	67.5	31.6	23.545	0	10.9309
P61020;P61020-2	Ras-related protein Rab-5B	RAB5B	0.424922	0.510428		0.0528067	0.960409		-0.144848	0.626081		6	6	39.1	39.1	23.707	0	10.3224
P61024	Cyclin-dependent kinases regulatory subunit 1	CKS1B	NaN	1		NaN	1		0.947167	0.22488		4	3	32.9	32.9	9.6601	0	8.92049
P61026	Ras-related protein Rab-10	RAB10	0.132025	0.882533		-0.0697933	0.802103		0.1787	0.760754		13	12	65	61.5	22.541	0	10.9928
P61077;P61077-2;P61077-3;P62837-2	Ubiquitin-conjugating enzyme E2 D3;Ubiquitin-conjugating enzyme E2 D2	UBE2D3;UBE2D2	-0.423371	0.280026		-0.0094117	0.913018		0.0287082	0.938589		3	1	24.5	4.8	16.687	0	10.786
P61081	NEDD8-conjugating enzyme Ubc12	UBE2M	0.882228	0.107186		0.164532	0.752523		0.0412379	0.928453		9	9	50.8	50.8	20.9	0	10.4121
P61086;P61086-2;P61086-3	Ubiquitin-conjugating enzyme E2 K	UBE2K	0.0848807	0.972488		0.23246	0.599747		-0.103701	0.651383		8	8	49.5	49.5	22.406	0	10.7745
P61088;Q5JXB2	Ubiquitin-conjugating enzyme E2 N;Putative ubiquitin-conjugating enzyme E2 N-like	UBE2N;UBE2NL	-0.313065	0.3306		0.0894993	0.855471		0.183218	0.603095		10	10	59.2	59.2	17.138	0	11.2743
P61106	Ras-related protein Rab-14	RAB14	-0.186754	0.57362		0.419905	0.30366		0.486597	0.285475		14	14	85.1	85.1	23.897	0	10.8446
P61158	Actin-related protein 3	ACTR3	-0.0617067	0.772411		0.216121	0.630628		0.380312	0.421105		20	20	63.2	63.2	47.371	0	10.8909
P61160;P61160-2	Actin-related protein 2	ACTR2	0.111966	0.92069		0.261846	0.546008		0.461199	0.314842		12	12	42.9	42.9	44.76	0	10.8598
P61163	Alpha-centractin	ACTR1A	0.602077	0.304291		0.491779	0.274182		0.568954	0.231067		10	6	33	21	42.613	0	10.3695
P61201;P61201-2	COP9 signalosome complex subunit 2	COPS2	-0.386167	0.26855		0.26969	0.571822		-0.012235	0.838351		11	11	26.4	26.4	51.596	0	10.2754
P84077;P61204;P61204-2	ADP-ribosylation factor 1;ADP-ribosylation factor 3	ARF1;ARF3	-0.201377	0.552036		0.148329	0.765231		-0.0611596	0.740324		4	4	24.3	24.3	20.697	0	10.9715
P61221	ATP-binding cassette sub-family E member 1	ABCE1	-0.0881167	0.749095		-0.10959	0.730983		-0.0293416	0.809276		26	26	48.7	48.7	67.314	0	11.0909
P61224-3;P61224;P61224-2;A6NIZ1;P61224-4	Ras-related protein Rap-1b;Ras-related protein Rap-1b-like protein	RAP1B	-0.185105	0.547565		-0.0995438	0.717379		0.393292	0.262792		12	4	61.2	21.2	18.778	0	11.2472
P61225	Ras-related protein Rap-2b	RAP2B	0.542704	0.577101		0.9344	0.069873		0.797288	0.260477		2	2	10.9	10.9	20.504	0	9.47241
P61247	40S ribosomal protein S3a	RPS3A	0.143197	0.736793		-0.217877	0.467526		-0.038863	0.899619		22	22	67.8	67.8	29.945	0	12.0547
P61254	60S ribosomal protein L26	RPL26	-0.038998	0.859327		-0.0559667	0.819867		-0.0192742	0.948689		10	2	45.5	11.7	17.258	0	11.4015
P61289;P61289-3;P61289-2	Proteasome activator complex subunit 3	PSME3	1.02928	0.00520059		0.176408	0.708334		0.612996	0.1671		15	15	61.8	61.8	29.506	0	11.1006
P61313	60S ribosomal protein L15	RPL15	0.0402613	0.959701		-0.0916543	0.73562		-0.0485247	0.875545		16	16	54.9	54.9	24.146	0	11.5263
P61353	60S ribosomal protein L27	RPL27	0.0575542	0.921532		-0.0545321	0.823304		-0.0259704	0.931883		6	6	42.6	42.6	15.798	0	11.3872
P61421	V-type proton ATPase subunit d 1	ATP6V0D1	-0.0979805	0.718889		0.245506	0.644336		0.0108304	0.798535		9	9	33.9	33.9	40.329	0	9.91079
P61513	60S ribosomal protein L37a	RPL37A	0.0365407	0.940744		-0.0586997	0.822253		-0.0690732	0.72347		6	6	58.7	58.7	10.275	0	10.9953
P61586	Transforming protein RhoA	RHOA	-0.320234	0.320359		-0.028225	0.88688		0.216307	0.538924		9	3	43.5	12.4	21.768	0	11.114
P61599-2;P61599	N-alpha-acetyltransferase 20	NAA20	NaN	1		NaN	1		NaN	1		1	1	9.9	9.9	12.746	0.007759	NaN
P61604	10 kDa heat shock protein, mitochondrial	HSPE1	-0.0588014	0.814423		0.22804	0.592769		0.609038	0.0825859		16	16	96.1	96.1	10.932	0	12.111
P61619;P61619-3	Protein transport protein Sec61 subunit alpha isoform 1	SEC61A1	0.376735	0.461904		0.340817	0.414485		0.227739	0.670027		9	9	19.7	19.7	52.264	0	11.0603
P61758	Prefoldin subunit 3	VBP1	-0.320773	0.392077		-0.275007	0.464677		0.0858836	0.940773		12	12	57.4	57.4	22.658	0	10.736
P61764;P61764-2	Syntaxin-binding protein 1	STXBP1	-0.50177	0.262124		NaN	1		NaN	1		10	10	23.6	23.6	67.568	0	9.24485
P61769	Beta-2-microglobulin;Beta-2-microglobulin form pI 5.3	B2M	0.750006	0.57244		0.0527324	0.944305		NaN	1		3	3	35.3	35.3	13.714	0	9.35675
P61803	Dolichyl-diphosphooligosaccharide--protein glycosyltransferase subunit DAD1	DAD1	-0.203984	0.548231		0.0596231	0.952014		0.107784	0.897663		4	4	35.4	35.4	12.497	0	10.6498
P61916;P61916-2	Epididymal secretory protein E1	NPC2	0.823677	0.191155		0.912251	0.0490471		0.0909298	0.944567		6	6	47.7	47.7	16.57	0	9.91077
P61923;P61923-5;P61923-4	Coatomer subunit zeta-1	COPZ1	0.0676387	0.926323		0.0545827	0.957044		-0.0505963	0.774924		5	5	39.5	39.5	20.198	0	10.4015
P61927	60S ribosomal protein L37	RPL37	NaN	1		-0.259664	0.570957		-0.0607391	0.815933		2	2	17.5	17.5	11.078	0.0066575	9.40145
P61956-2;P61956;Q6EEV6	Small ubiquitin-related modifier 2;Small ubiquitin-related modifier 4	SUMO2;SUMO4	0.366812	0.338833		0.0559352	0.922967		0.0360376	0.920594		2	1	31	14.1	8.1111	0	11.182
P61960;P61960-2	Ubiquitin-fold modifier 1	UFM1	-0.073454	0.753706		1.22557	0.00274666		-0.0496642	0.692472		4	4	68.2	68.2	9.1175	0	10.1015
P61962	DDB1- and CUL4-associated factor 7	DCAF7	0.296076	0.832319		-0.540523	0.253844		-0.0426443	0.841061		3	3	11.4	11.4	38.926	0	9.3965
P61964	WD repeat-containing protein 5	WDR5	0.215989	0.82603		-0.0333647	0.909488		0.16337	0.934643		11	11	40.7	40.7	36.588	0	10.0392
P61970	Nuclear transport factor 2	NUTF2	-0.236435	0.440195		-0.20968	0.589203		-0.0571202	0.764273		6	6	74.8	74.8	14.478	0	10.4966
P61978;P61978-2	Heterogeneous nuclear ribonucleoprotein K	HNRNPK	0.0728621	0.887892		-0.398667	0.199328		-0.0811958	0.795115		24	1	67.2	7.8	50.976	0	11.9289
P61978-3	Heterogeneous nuclear ribonucleoprotein K	HNRNPK	0.367304	0.623743		-0.549562	0.199756		NaN	1		1	1	2.7	2.7	48.562	0.0028497	9.81602
P61981	14-3-3 protein gamma;14-3-3 protein gamma, N-terminally processed	YWHAG	-0.555948	0.0933375		0.39989	0.330897		-0.180487	0.566731		13	12	62.8	59.1	28.302	0	11.4762
P62070;P62070-4;P62070-3;P62070-2	Ras-related protein R-Ras2	RRAS2	0.172231	0.895231		0.247178	0.608764		0.455891	0.358193		9	7	43.1	29.9	23.399	0	10.4559
P62081	40S ribosomal protein S7	RPS7	0.0885156	0.8537		0.057746	0.919306		-0.00536617	0.983658		12	12	59.3	59.3	22.127	0	11.6354
P62136;P62136-2;P62136-3	Serine/threonine-protein phosphatase PP1-alpha catalytic subunit	PPP1CA	0.28238	0.470149		-0.186725	0.52834		-0.198276	0.52936		20	5	65.5	12.7	37.512	0	11.2931
P62140	Serine/threonine-protein phosphatase PP1-beta catalytic subunit	PPP1CB	0.501821	0.464625		-0.200484	0.622255		-0.19681	0.461326		6	6	20.2	20.2	37.186	0	10.1317
P62191;P62191-2	26S protease regulatory subunit 4	PSMC1	0.261832	0.505905		0.26878	0.523122		-0.0577129	0.852757		24	24	57.7	57.7	49.184	0	11.2181
P62195;P62195-2	26S protease regulatory subunit 8	PSMC5	0.093425	0.84303		0.273979	0.514545		-0.0318599	0.917127		26	25	66.3	63.3	45.626	0	11.1699
P62241	40S ribosomal protein S8	RPS8	-0.0092038	0.927706		-0.141343	0.623614		-0.0409292	0.894462		11	11	54.8	54.8	24.205	0	11.6686
P62244	40S ribosomal protein S15a	RPS15A	0.0333701	0.974943		-0.0882323	0.74358		-0.0860054	0.783435		9	9	64.6	64.6	14.839	0	11.3268
P62249	40S ribosomal protein S16	RPS16	-0.0333701	0.872179		-0.144784	0.616135		-0.0673461	0.828997		17	17	74	74	16.445	0	11.6786
P62253	Ubiquitin-conjugating enzyme E2 G1;Ubiquitin-conjugating enzyme E2 G1, N-terminally processed	UBE2G1	-0.292316	0.46789		0.119472	0.799151		0.138244	0.973301		5	5	40	40	19.509	0	10.0948
P62256-2;P62256	Ubiquitin-conjugating enzyme E2 H	UBE2H	NaN	1		NaN	1		-0.279734	0.563081		2	2	19.7	19.7	17.174	0	9.06115
P62258;P62258-2	14-3-3 protein epsilon	YWHAE	-0.362442	0.264311		0.283347	0.49928		-0.234219	0.457869		27	24	80.8	74.1	29.174	0	12.3287
P62263	40S ribosomal protein S14	RPS14	-0.134221	0.650057		-0.0846655	0.751905		-0.0907932	0.771856		6	6	63.6	63.6	16.273	0	11.3588
P62266	40S ribosomal protein S23	RPS23	0.0729976	0.887595		-0.0421402	0.853134		-0.0192128	0.948843		7	7	49	49	15.807	0	11.1809
P62269	40S ribosomal protein S18	RPS18	0.0243112	0.994991		-0.0795206	0.763965		-0.0405887	0.895311		13	13	58.6	58.6	17.718	0	11.6004
P62273;P62273-2	40S ribosomal protein S29	RPS29	0.0416635	0.880364		-0.107331	0.755614		-0.0823372	0.723538		4	4	58.9	58.9	6.6767	0	10.5324
P62277	40S ribosomal protein S13	RPS13	-0.0800269	0.766965		-0.111726	0.68953		-0.0951938	0.761258		13	13	61.6	61.6	17.222	0	11.6504
P62280	40S ribosomal protein S11	RPS11	0.0332447	0.97522		-0.078739	0.765802		-0.0133426	0.963595		12	12	60.8	60.8	18.431	0	11.5547
P62304	Small nuclear ribonucleoprotein E	SNRPE	-0.141064	0.576315		-0.551315	0.192392		0.321883	0.556284		5	5	69.6	69.6	10.803	0	10.5591
P62306	Small nuclear ribonucleoprotein F	SNRPF	-0.150849	0.628246		-0.537239	0.178552		0.440914	0.339677		6	6	48.8	48.8	9.7251	0	10.6397
P62310	U6 snRNA-associated Sm-like protein LSm3	LSM3	-0.0530147	0.717317		0.278715	0.51636		0.242301	0.814614		3	3	40.2	40.2	11.845	0	10.2454
P62312	U6 snRNA-associated Sm-like protein LSm6	LSM6	-0.0712136	0.756913		0.190701	0.666531		0.0512944	0.871757		6	6	87.5	87.5	9.1275	0	9.91898
P62314	Small nuclear ribonucleoprotein Sm D1	SNRPD1	-0.183621	0.578295		-0.481999	0.224033		0.40621	0.384993		4	4	37.8	37.8	13.281	0	10.7253
P62316;P62316-2	Small nuclear ribonucleoprotein Sm D2	SNRPD2	-0.201825	0.551381		-0.455573	0.248503		0.379664	0.422033		9	9	67.8	67.8	13.527	0	10.9847
P62318-2;P62318	Small nuclear ribonucleoprotein Sm D3	SNRPD3	-0.092294	0.721748		-0.518567	0.193086		0.211828	0.699014		4	4	39.2	39.2	13.291	0	11.0273
P62330	ADP-ribosylation factor 6	ARF6	0.0966667	0.931788		0.258226	0.623861		-0.244985	0.470564		4	4	33.1	33.1	20.082	0	9.57354
P62333	26S protease regulatory subunit 10B	PSMC6	0.098689	0.946053		0.179633	0.701895		-0.112574	0.633391		19	19	51.4	51.4	44.172	0	10.9226
P62341	Selenoprotein T	SELT	NaN	1		0.833659	0.196635		NaN	1		1	1	6.7	6.7	22.324	0.00051164	8.6764
P62380	TATA box-binding protein-like protein 1	TBPL1	1.20853	0.258929		0.623398	0.230938		-0.0956645	0.767987		2	2	15.1	15.1	20.886	0	9.22588
P62424	60S ribosomal protein L7a	RPL7A	-0.133021	0.652567		-0.143782	0.618309		0.020133	0.95672		16	16	44.7	44.7	29.995	0	11.8609
P62487	DNA-directed RNA polymerase II subunit RPB7	POLR2G	NaN	1		NaN	1		0.515192	0.580969		4	4	25.6	25.6	19.294	0.0016999	8.68372
P62495-2;P62495	Eukaryotic peptide chain release factor subunit 1	ETF1	-0.232193	0.507899		-0.0557851	0.827567		0.385898	0.413152		18	18	51.7	51.7	45.462	0	11.0652
P62633-2;P62633;P62633-7;P62633-3;P62633-8;P62633-5;P62633-4;P62633-6	Cellular nucleic acid-binding protein	CNBP	0.0402613	0.947221		-0.383064	0.353667		-0.00978283	0.842446		11	11	66.5	66.5	18.742	0	10.587
P62699	Protein yippee-like 5	YPEL5	NaN	1		NaN	1		NaN	1		2	2	23.1	23.1	13.841	0	NaN
P62701	40S ribosomal protein S4, X isoform	RPS4X	-0.00891703	0.928368		-0.17531	0.551592		-0.0388831	0.899569		20	20	65	65	29.597	0	11.8883
P62714	Serine/threonine-protein phosphatase 2A catalytic subunit beta isoform	PPP2CB	-0.0244168	0.655182		0.0530895	0.943743		0.128293	0.928023		2	2	6.8	6.8	35.575	0	9.25496
P62750	60S ribosomal protein L23a	RPL23A	-0.0613152	0.808763		-0.0544658	0.823463		0.00786199	0.984657		11	11	48.7	48.7	17.695	0	11.4064
P62753	40S ribosomal protein S6	RPS6	0.0651587	0.904799		-0.0955126	0.72668		-0.00491524	0.984793		13	13	42.6	42.6	28.68	0	11.5791
P62760	Visinin-like protein 1	VSNL1	-0.592963	0.116776		0.780239	0.0751714		NaN	1		11	11	61.8	61.8	22.142	0	10.2789
P62820;P62820-2	Ras-related protein Rab-1A	RAB1A	0.000576886	0.950295		0.511844	0.20864		0.0507783	0.887256		15	8	75.6	45.9	22.677	0	11.5938
P62826	GTP-binding nuclear protein Ran	RAN	-0.793682	0.0178728		-0.0461027	0.84357		0.0260173	0.94334		14	14	57.9	57.9	24.423	0	11.8213
P62829	60S ribosomal protein L23	RPL23	0.141653	0.740027		-0.0293827	0.884064		0.0246691	0.946404		8	8	62.9	62.9	14.865	0	11.3507
P62834	Ras-related protein Rap-1A	RAP1A	NaN	1		0.518535	0.321854		0.650997	0.368678		2	2	15.2	15.2	20.987	0	9.27857
P62841	40S ribosomal protein S15	RPS15	-0.186501	0.573998		-0.102395	0.743692		-0.112314	0.633916		7	7	54.5	54.5	17.04	0	11.0755
P62847-2;P62847-3;P62847;P62847-4	40S ribosomal protein S24	RPS24	-0.02869	0.828202		-0.129238	0.696666		-0.0487657	0.766969		5	5	36.2	36.2	15.069	0	10.6772
P62851	40S ribosomal protein S25	RPS25	0.00388999	0.957957		-0.16177	0.579809		-0.0479897	0.876875		6	6	35.2	35.2	13.742	0	11.4254
P62854;Q5JNZ5	40S ribosomal protein S26;Putative 40S ribosomal protein S26-like 1	RPS26;RPS26P11	0.0253123	0.992775		-0.0493293	0.8358		-0.00410346	0.986836		5	5	48.7	48.7	13.015	0	11.2094
P62857	40S ribosomal protein S28	RPS28	0.016639	0.906175		-0.113574	0.723979		-0.0847673	0.690447		3	3	46.4	46.4	7.8409	0	11.0325
P62861	40S ribosomal protein S30	FAU	-0.0340748	0.819035		-0.0690147	0.803513		-0.0931982	0.672942		3	3	30.5	30.5	6.6478	0	10.8608
P62873;P62873-2	Guanine nucleotide-binding protein G(I)/G(S)/G(T) subunit beta-1	GNB1	0.567351	0.130324		-0.150489	0.603823		0.503307	0.151583		16	10	60.3	39.1	37.377	0	11.3049
P62877	E3 ubiquitin-protein ligase RBX1;E3 ubiquitin-protein ligase RBX1, N-terminally processed	RBX1	-0.318416	0.4383		0.020955	0.991723		0.0627272	0.892676		3	3	25	25	12.274	0	10.1124
P62879	Guanine nucleotide-binding protein G(I)/G(S)/G(T) subunit beta-2	GNB2	0.181771	0.87953		0.0347475	0.994657		0.937621	0.0351439		8	4	29.4	21.5	37.331	0	10.4177
P62888	60S ribosomal protein L30	RPL30	0.0780633	0.876504		-0.122037	0.66628		-0.098694	0.75286		8	8	66.1	66.1	12.784	0	11.1924
Q59GN2;P62891	Putative 60S ribosomal protein L39-like 5;60S ribosomal protein L39	RPL39P5;RPL39	-0.0966069	0.645915		0.000429593	0.943871		-0.0637979	0.753417		2	2	19.6	19.6	6.3225	0	10.5627
P62899;P62899-3;P62899-2	60S ribosomal protein L31	RPL31	-0.042234	0.851954		-0.0551335	0.821863		-0.0474906	0.878116		10	10	53.6	53.6	14.463	0	11.2982
P62906	60S ribosomal protein L10a	RPL10A	0.0461418	0.946707		-0.126642	0.655998		-0.0101585	0.971602		12	12	48.8	48.8	24.831	0	11.5886
P62910	60S ribosomal protein L32	RPL32	0.0104934	0.973239		-0.0514775	0.830636		0.0200376	0.956937		9	9	61.5	61.5	15.86	0	11.3302
P62913;P62913-2	60S ribosomal protein L11	RPL11	-0.00164561	0.945158		-0.111525	0.689987		-0.0377517	0.902394		11	11	57.3	57.3	20.252	0	11.3501
P62917	60S ribosomal protein L8	RPL8	0.0097772	0.971581		-0.0626672	0.803857		-0.0465782	0.880386		18	18	57.6	57.6	28.024	0	11.6591
P62937	Peptidyl-prolyl cis-trans isomerase A;Peptidyl-prolyl cis-trans isomerase A, N-terminally processed	PPIA	-0.649028	0.0513814		0.287922	0.491911		0.588616	0.093433		15	6	79.4	31.5	18.012	0	12.0272
P62942	Peptidyl-prolyl cis-trans isomerase FKBP1A	FKBP1A	-0.46609	0.240517		-0.225592	0.538254		-0.392318	0.204509		8	8	73.1	73.1	11.951	0	10.6348
P62979	Ubiquitin-40S ribosomal protein S27a;Ubiquitin;40S ribosomal protein S27a	RPS27A	0.103665	0.820867		0.134039	0.767591		0.254229	0.469847		9	2	53.8	20.5	17.965	0	12.0126
P62987	Ubiquitin-60S ribosomal protein L40;Ubiquitin;60S ribosomal protein L40	UBA52	NaN	1		-0.0127071	0.920531		-0.0516491	0.773203		1	1	7.8	7.8	14.728	0	10.3305
P62993;P62993-2	Growth factor receptor-bound protein 2	GRB2	0.661071	0.250065		-0.233298	0.553329		-0.229804	0.503682		11	11	44.2	44.2	25.206	0	10.4085
P62995-3;P62995	Transformer-2 protein homolog beta	TRA2B	0.107688	0.94728		-0.752214	0.0850505		0.299294	0.715373		5	4	25.5	20.7	21.935	0	9.66484
P63000;P63000-2;P60763;P15153	Ras-related C3 botulinum toxin substrate 1;Ras-related C3 botulinum toxin substrate 3;Ras-related C3 botulinum toxin substrate 2	RAC1;RAC3;RAC2	0.502127	0.299741		0.225379	0.613047		0.202553	0.716121		7	7	41.7	41.7	21.45	0	10.9566
P63010;P63010-2;P63010-3	AP-2 complex subunit beta	AP2B1	0.290896	0.596477		0.0423105	0.989116		0.032443	0.947003		36	19	45	28.2	104.55	0	10.9335
P63096;P63096-2	Guanine nucleotide-binding protein G(i) subunit alpha-1	GNAI1	-0.391569	0.334244		0.226983	0.760889		NaN	1		2	2	8.5	8.5	40.361	0	8.88219
P63098	Calcineurin subunit B type 1	PPP3R1	NaN	1		NaN	1		0.211214	0.93119		4	4	27.1	27.1	19.3	0	8.48982
P63104;P63104-2	14-3-3 protein zeta/delta	YWHAZ	-0.0516234	0.830637		0.274981	0.512901		-0.0986334	0.753005		16	13	65.7	58.8	27.745	0	11.9524
P63146	Ubiquitin-conjugating enzyme E2 B	UBE2B	NaN	1		NaN	1		NaN	1		1	1	11.2	11.2	17.312	0.0039581	7.39733
P63151;P63151-2	Serine/threonine-protein phosphatase 2A 55 kDa regulatory subunit B alpha isoform	PPP2R2A	-0.907781	0.0594356		0.101165	0.834377		-0.395994	0.23073		9	9	26.4	26.4	51.691	0	10.1228
P63165	Small ubiquitin-related modifier 1	SUMO1	-0.497649	0.175261		0.0319313	1		1.15126	0.00845107		7	7	51.5	51.5	11.557	0	10.4947
P63167	Dynein light chain 1, cytoplasmic	DYNLL1	0.190425	0.773289		-0.220448	0.546237		-0.129708	0.599263		4	2	57.3	32.6	10.366	0	10.7083
P63172	Dynein light chain Tctex-type 1	DYNLT1	-0.217759	0.471591		NaN	1		-0.396918	0.405528		4	4	60.2	60.2	12.452	0	9.20903
P63173	60S ribosomal protein L38	RPL38	-0.05288	0.827793		-0.0221255	0.901741		-0.0855661	0.7845		6	6	50	50	8.2178	0	11.1451
P63208;P63208-2	S-phase kinase-associated protein 1	SKP1	0.165044	0.820352		0.13114	0.813502		0.194963	0.783007		9	9	44.8	44.8	18.658	0	10.5989
P63220	40S ribosomal protein S21	RPS21	0.0233263	0.917775		-0.144706	0.670074		-0.0187291	0.832638		6	6	63.9	63.9	9.1113	0	10.9306
P63241;P63241-2;Q6IS14;Q9GZV4	Eukaryotic translation initiation factor 5A-1;Eukaryotic translation initiation factor 5A-1-like;Eukaryotic translation initiation factor 5A-2	EIF5A;EIF5AL1;EIF5A2	-0.41729	0.202134		-0.186983	0.527822		-0.0930995	0.766296		12	12	69.5	69.5	16.832	0	11.7034
P63244	Guanine nucleotide-binding protein subunit beta-2-like 1;Guanine nucleotide-binding protein subunit beta-2-like 1, N-terminally processed	GNB2L1	0.256407	0.515577		-0.193496	0.514788		0.0431403	0.904509		23	23	93.4	93.4	35.076	0	11.8354
P63261	Actin, cytoplasmic 2;Actin, cytoplasmic 2, N-terminally processed	ACTG1	0.134747	0.754541		-0.10788	0.698279		0.234584	0.505009		28	1	80.3	4.5	41.792	0	12.8171
P63272	Transcription elongation factor SPT4	SUPT4H1	NaN	1		NaN	1		0.452669	0.648247		2	2	19.7	19.7	13.193	0.0046436	8.97102
P63279	SUMO-conjugating enzyme UBC9	UBE2I	-0.818808	0.0517549		-0.295411	0.436011		-0.338171	0.264619		10	10	77.2	77.2	18.007	0	10.8359
P63313	Thymosin beta-10	TMSB10	NaN	1		NaN	1		-0.335536	0.371033		2	1	47.7	31.8	5.0256	0.00076239	10.2907
P63316	Troponin C, slow skeletal and cardiac muscles	TNNC1	NaN	1		NaN	1		0.830012	0.301043		1	1	11.2	11.2	18.402	0.00075815	9.01153
P67775;P67775-2	Serine/threonine-protein phosphatase 2A catalytic subunit alpha isoform	PPP2CA	0.132379	0.88186		0.136632	0.789332		-0.10867	0.641281		14	2	58.9	6.8	35.594	0	10.8337
P67809	Nuclease-sensitive element-binding protein 1	YBX1	-0.0384359	0.860609		-0.285254	0.350264		0.243436	0.488996		9	9	40.7	40.7	35.924	0	11.1297
P67812-3;P67812-4;P67812;P67812-2	Signal peptidase complex catalytic subunit SEC11A	SEC11A	0.00135682	0.809892		-0.0757696	0.809782		-0.00330067	0.853291		9	8	43.2	38.4	21.454	0	10.5407
P67870	Casein kinase II subunit beta	CSNK2B	0.00277262	0.882191		0.024047	0.975362		0.196072	0.728159		7	7	38.6	38.6	24.942	0	10.6842
P67936	Tropomyosin alpha-4 chain	TPM4	0.174918	0.801956		-0.851439	0.0374359		-0.0243103	0.820332		12	4	41.5	10.9	28.521	0	10.9498
P68032;P63267;P68133;P62736;P63267-2	Actin, alpha cardiac muscle 1;Actin, gamma-enteric smooth muscle;Actin, alpha skeletal muscle;Actin, aortic smooth muscle	ACTC1;ACTG2;ACTA1;ACTA2	0.220949	0.58108		-0.105074	0.704687		0.158466	0.653232		3	3	14.6	14.6	42.019	0	11.4154
P68036-3;P68036;P68036-2;A0A1B0GUS4	Ubiquitin-conjugating enzyme E2 L3	UBE2L3	-0.300697	0.416823		-0.247773	0.504519		-0.0591761	0.744568		9	9	56.6	56.6	24.003	0	10.8638
P68104;Q5VTE0;P68104-2	Elongation factor 1-alpha 1;Putative elongation factor 1-alpha-like 3	EEF1A1;EEF1A1P5	0.217231	0.588168		0.123148	0.788851		0.239973	0.495227		35	21	69.3	39.4	50.14	0	12.7928
P68363;P68363-2	Tubulin alpha-1B chain	TUBA1B	-0.0247513	0.891925		0.493975	0.225579		-0.378585	0.231018		29	0	72.7	0	50.151	0	12.5486
P68366-2;P68366	Tubulin alpha-4A chain	TUBA4A	-0.165815	0.539164		0.500969	0.264707		-0.355886	0.348242		2	2	5.5	5.5	48.328	0	10.3512
P68371	Tubulin beta-4B chain	TUBB4B	0.0312235	0.979692		0.747343	0.0633357		-0.219056	0.487349		8	1	26.1	2.7	49.83	0	11.6709
P68400;Q8NEV1;P68400-2	Casein kinase II subunit alpha;Casein kinase II subunit alpha 3	CSNK2A1;CSNK2A3	-0.433643	0.270146		-0.331791	0.387513		-0.0655668	0.730922		16	16	49.4	49.4	45.143	0	10.8131
P68402;P68402-3;P68402-2;P68402-4	Platelet-activating factor acetylhydrolase IB subunit beta	PAFAH1B2	-0.202373	0.486581		-0.608998	0.152013		-0.500694	0.212288		6	6	38.4	38.4	25.569	0	10.5649
Q71DI3;Q16695;P68431;Q6NXT2	Histone H3.2;Histone H3.1t;Histone H3.1;Histone H3.3C	HIST2H3A;HIST3H3;HIST1H3A;H3F3C	-0.447839	0.256888		-1.07947	0.00892404		0.313181	0.523464		6	2	29.4	7.4	15.388	0	10.8718
P78310;P78310-7;P78310-2;P78310-6	Coxsackievirus and adenovirus receptor	CXADR	0.303225	0.824504		-0.12312	0.773823		NaN	1		7	7	23.8	23.8	40.029	0	9.55169
P78318	Immunoglobulin-binding protein 1	IGBP1	NaN	1		0.242232	0.742065		NaN	1		2	2	6.2	6.2	39.221	0	8.89262
P78330	Phosphoserine phosphatase	PSPH	-1.2864	0.00299849		0.723658	0.0650224		-0.457511	0.146128		13	13	52.4	52.4	25.007	0	10.837
P78344;P78344-2	Eukaryotic translation initiation factor 4 gamma 2	EIF4G2	-0.154618	0.622408		-0.536461	0.179141		-0.0177177	0.834872		28	28	34.8	34.8	102.36	0	10.7937
P78346;P78346-2	Ribonuclease P protein subunit p30	RPP30	-0.281983	0.479904		-0.285727	0.492737		-0.0332328	0.720788		10	10	50.4	50.4	29.321	0	10.0502
P78347-2;P78347-4;P78347-3;P78347	General transcription factor II-I	GTF2I	-0.658288	0.0482496		0.0812329	0.872016		0.372623	0.288782		47	47	58.8	58.8	107.97	0	11.172
P78357	Contactin-associated protein 1	CNTNAP1	0.241596	0.943775		-0.435059	0.354776		-1.40067	0.00878511		12	12	13.2	13.2	156.26	0	9.21299
P78362;P78362-2	SRSF protein kinase 2;SRSF protein kinase 2 N-terminal;SRSF protein kinase 2 C-terminal	SRPK2	NaN	1		0.0635529	0.96932		0.0465608	0.885432		3	3	7.6	7.6	77.526	0	8.91499
P78371;P78371-2	T-complex protein 1 subunit beta	CCT2	0.0908535	0.848615		0.125884	0.783495		0.608176	0.0830219		39	39	82.6	82.6	57.488	0	11.9305
P78406	mRNA export factor	RAE1	-0.0964425	0.721056		-0.475014	0.262527		0.204516	0.843112		6	6	19.6	19.6	40.968	0	9.79815
P78417;P78417-3;P78417-2	Glutathione S-transferase omega-1	GSTO1	0.418581	0.27129		1.09699	0.0060157		0.630035	0.072521		18	18	67.2	67.2	27.566	0	11.1922
P78504-2;P78504	Protein jagged-1	JAG1	NaN	1		NaN	1		NaN	1		2	2	3.4	3.4	116.58	0	8.55451
P78527;P78527-2	DNA-dependent protein kinase catalytic subunit	PRKDC	-0.00848689	0.92936		-0.0306185	0.881059		0.0243949	0.947028		251	251	57.3	57.3	469.08	0	12.3546
P78537-2;P78537	Biogenesis of lysosome-related organelles complex 1 subunit 1	BLOC1S1	NaN	1		0.496718	0.457425		-0.0746424	0.760087		2	2	17.6	17.6	14.311	0	9.11052
P78559;P78559-2	Microtubule-associated protein 1A;MAP1A heavy chain;MAP1 light chain LC2	MAP1A	1.89695	0.0481082		-0.429381	0.49984		-0.263542	0.577714		4	4	2	2	305.48	0	8.45765
P80303-2;P80303	Nucleobindin-2;Nesfatin-1	NUCB2	0.110764	0.997111		0.253145	0.558133		NaN	1		3	3	9.5	9.5	50.227	0	10.2082
P80511	Protein S100-A12;Calcitermin	S100A12	-0.126973	0.55415		NaN	1		0.18033	0.968859		1	1	21.7	21.7	10.575	0	8.68977
P80723;P80723-2	Brain acid soluble protein 1	BASP1	-0.711231	0.0872898		-0.389811	0.317311		-0.520938	0.102494		19	19	89.9	89.9	22.693	0	10.9932
P82094;P82094-2	TATA element modulatory factor	TMF1	0.691385	0.622509		0.359895	0.49837		1.07966	0.118266		14	14	14.5	14.5	122.84	0	9.20382
P82650	28S ribosomal protein S22, mitochondrial	MRPS22	0.286526	0.603779		0.183689	0.693827		0.867325	0.0441839		17	17	50.8	50.8	41.28	0	10.7
P82663;P82663-2;P82663-3	28S ribosomal protein S25, mitochondrial	MRPS25	0.0812032	0.982044		0.390405	0.354615		0.943784	0.111933		8	8	53.8	53.8	20.116	0	10.1381
P82664	28S ribosomal protein S10, mitochondrial	MRPS10	0.0903115	0.922865		0.580766	0.222776		0.599252	0.372208		5	5	31.3	31.3	22.999	0	9.67479
P82673	28S ribosomal protein S35, mitochondrial	MRPS35	0.274172	0.730784		0.230226	0.596919		0.453038	0.521153		10	10	41.2	41.2	36.844	0	10.2025
P82675	28S ribosomal protein S5, mitochondrial	MRPS5	0.341872	0.656287		0.452226	0.280662		0.676141	0.283475		13	13	31.6	31.6	48.006	0	9.95299
P82909	28S ribosomal protein S36, mitochondrial	MRPS36	NaN	1		0.296127	0.581634		0.21786	0.818953		2	2	28.2	28.2	11.466	0	9.39153
P82912-2;P82912;P82912-3	28S ribosomal protein S11, mitochondrial	MRPS11	0.165044	0.897646		0.0361934	0.961615		0.638586	0.317311		5	5	28.5	28.5	20.459	0	10.0359
P82914	28S ribosomal protein S15, mitochondrial	MRPS15	0.283566	0.733318		0.299936	0.558796		0.841482	0.187342		8	8	27.6	27.6	29.842	0	9.85585
P82930	28S ribosomal protein S34, mitochondrial	MRPS34	0.0603242	0.913349		0.229801	0.637984		0.843094	0.0609846		11	11	53.2	53.2	25.65	0	10.2846
P82932	28S ribosomal protein S6, mitochondrial	MRPS6	0.0549179	0.873384		0.228234	0.672575		0.980464	0.118056		9	9	74.4	74.4	14.226	0	9.70729
P82933	28S ribosomal protein S9, mitochondrial	MRPS9	0.295093	0.717845		0.289231	0.499664		0.762622	0.215121		14	14	43.4	43.4	45.834	0	10.1634
P82970	High mobility group nucleosome-binding domain-containing protein 5	HMGN5	NaN	1		-0.161307	0.714753		0.534785	0.472034		5	5	16.3	16.3	31.524	0	9.42284
P82979	SAP domain-containing ribonucleoprotein	SARNP	-0.40294	0.300401		-0.424828	0.279253		-0.153308	0.553676		9	9	59.5	59.5	23.671	0	10.9452
P83111;P83111-2	Serine beta-lactamase-like protein LACTB, mitochondrial	LACTB	1.02694	0.365262		-1.15458	0.0165321		-0.785699	0.127377		4	4	7.5	7.5	60.693	0	9.25147
P83731	60S ribosomal protein L24	RPL24	0.0990771	0.830781		-0.0467395	0.842036		-0.00871573	0.975231		11	11	47.1	47.1	17.779	0	11.4914
P83881	60S ribosomal protein L36a	RPL36A	0.0511002	0.935761		-0.0971129	0.753066		-0.0360871	0.794514		8	2	45.3	9.4	12.441	0	11.079
P84085	ADP-ribosylation factor 5	ARF5	-0.265362	0.462546		0.228873	0.606468		0.0546428	0.997102		6	5	31.7	31.7	20.529	0	10.7262
P84090	Enhancer of rudimentary homolog	ERH	-0.433019	0.225861		-0.214287	0.58212		0.308365	0.578871		7	7	53.8	53.8	12.259	0	10.5037
P84095	Rho-related GTP-binding protein RhoG	RHOG	NaN	1		0.279412	0.696832		NaN	1		4	4	28.8	28.8	21.308	0	8.73346
P84098	60S ribosomal protein L19	RPL19	-0.0238124	0.89408		-0.116627	0.678441		-0.0276647	0.927636		10	10	35.7	35.7	23.466	0	11.3406
P84103-2;P84103	Serine/arginine-rich splicing factor 3	SRSF3	0.0695647	0.998321		-0.46932	0.23555		0.204706	0.712137		6	6	41.9	41.9	14.203	0	10.8138
P84157-2;P84157	Matrix-remodeling-associated protein 7	MXRA7	1.01692	0.0983427		-0.608386	0.158562		-0.686684	0.0954563		5	1	29.4	6.5	17.493	0	9.89969
P84243	Histone H3.3	H3F3A	NaN	1		NaN	1		0.0699016	1		2	2	7.4	7.4	15.328	0.0030653	9.13456
P85037-2;P85037	Forkhead box protein K1	FOXK1	0.0446039	0.727086		1.01725	0.111869		NaN	1		3	3	6.1	6.1	59.701	0	8.70626
P86397	Hydroxyacyl-thioester dehydratase type 2, mitochondrial	RPP14	NaN	1		NaN	1		NaN	1		1	1	16.7	16.7	18.559	0	8.2145
P98155-2;P98155	Very low-density lipoprotein receptor	VLDLR	-0.572016	0.222204		NaN	1		NaN	1		3	3	5	5	93.382	0	7.91878
P98175-5;P98175-4;P98175-3;P98175-2;P98175	RNA-binding protein 10	RBM10	-0.0252203	0.764218		-0.0790197	0.804156		-0.104912	0.687719		15	14	18.1	17.4	110.36	0	10.4917
P98179	RNA-binding protein 3	RBM3	0.546067	0.573883		-0.688599	0.148764		0.3629	0.650356		6	6	53.5	53.5	17.17	0	9.41741
P98194-8;P98194-7;P98194-2;P98194-4;P98194;P98194-3;P98194-5;P98194-9;P98194-6	Calcium-transporting ATPase type 2C member 1	ATP2C1	0.346016	0.946478		NaN	1		NaN	1		8	8	11	11	103.52	0	9.31258
P99999	Cytochrome c	CYCS	-0.524376	0.112651		0.0207926	0.994228		0.140385	0.690891		9	7	70.5	54.3	11.749	0	11.4023
Q00059;Q00059-2	Transcription factor A, mitochondrial	TFAM	0.558601	0.348916		0.0745485	0.91928		0.520371	0.281117		10	10	32.9	32.9	29.096	0	10.3014
Q00169	Phosphatidylinositol transfer protein alpha isoform	PITPNA	-0.601982	0.190508		-0.347702	0.40852		-0.246712	0.394012		12	12	47.8	47.8	31.806	0	10.0189
Q00266	S-adenosylmethionine synthase isoform type-1	MAT1A	-0.228469	0.462319		NaN	1		NaN	1		1	1	3.8	3.8	43.647	0.0068823	7.38957
Q00325-2;Q00325	Phosphate carrier protein, mitochondrial	SLC25A3	0.0497701	0.938696		0.202262	0.638923		0.377662	0.282292		17	17	44	44	39.958	0	11.7908
Q00341;Q00341-2	Vigilin	HDLBP	0.388686	0.309079		-0.357907	0.246905		0.0848868	0.810971		70	70	59.1	59.1	141.45	0	11.432
Q00403	Transcription initiation factor IIB	GTF2B	-1.19057	0.0156274		-0.0495513	0.880457		-0.166292	0.50547		5	5	19.9	19.9	34.833	0	10.0575
Q00535;Q00535-2	Cyclin-dependent-like kinase 5	CDK5	0.102977	0.940655		0.478125	0.323516		0.892092	0.159274		7	7	27.7	27.7	33.304	0	9.64881
Q00610-2;Q00610	Clathrin heavy chain 1	CLTC	0.223862	0.575555		0.00145371	0.959467		0.155316	0.659733		95	73	62.6	51.4	187.89	0	12.1333
Q00653-4;Q00653;Q00653-3	Nuclear factor NF-kappa-B p100 subunit;Nuclear factor NF-kappa-B p52 subunit	NFKB2	0.971427	0.116056		1.34649	0.00318439		-0.621495	0.126584		18	17	25.6	24.8	96.677	0	9.82763
Q00688	Peptidyl-prolyl cis-trans isomerase FKBP3	FKBP3	0.780562	0.0353492		0.0855995	0.896565		-0.4012	0.195682		14	14	60.3	60.3	25.177	0	11.0942
Q00765	Receptor expression-enhancing protein 5	REEP5	-0.0338796	0.819367		0.0841412	0.899667		0.663983	0.131546		8	8	34.9	34.9	21.493	0	10.6793
Q00796	Sorbitol dehydrogenase	SORD	0.0639171	0.919719		-0.547448	0.195357		-0.161484	0.601124		15	15	52.9	52.9	38.324	0	10.5752
Q00839	Heterogeneous nuclear ribonucleoprotein U	HNRNPU	0.123931	0.777444		-0.431261	0.166396		0.224289	0.523973		54	5	51.9	4	90.583	0	11.9262
Q00839-2	Heterogeneous nuclear ribonucleoprotein U	HNRNPU	NaN	1		NaN	1		-0.045223	0.790071		2	2	1.9	1.9	88.979	0	8.78406
Q01082;Q01082-2	Spectrin beta chain, non-erythrocytic 1	SPTBN1	-0.207794	0.504591		0.00205272	0.960938		0.327238	0.351749		151	14	71.2	7.7	274.61	0	11.93
Q01082-3	Spectrin beta chain, non-erythrocytic 1	SPTBN1	-0.935384	0.0828535		-0.0947171	0.846517		-0.392513	0.409973		1	1	1.2	1.2	251.39	0	9.14398
Q01085;Q01085-2	Nucleolysin TIAR	TIAL1	0.276794	0.983431		0.495735	0.458394		0.122334	0.965496		1	1	2.9	2.9	41.59	0.0026284	9.05805
Q01105;Q01105-3;Q01105-4	Protein SET	SET	-0.859064	0.0420308		0.705688	0.0723672		-0.154481	0.551455		3	3	10.3	10.3	33.488	0	10.7277
Q01105-2	Protein SET	SET	-0.336901	0.297361		0.813542	0.0428311		-0.100269	0.749091		13	3	46.6	12.3	32.103	0	11.6602
Q01130;Q01130-2	Serine/arginine-rich splicing factor 2	SRSF2	0.0816123	0.978751		-0.357055	0.355852		0.0390981	0.962009		7	7	33.5	33.5	25.476	0	11.0639
Q01469	Fatty acid-binding protein, epidermal	FABP5	0.389567	0.443352		0.56211	0.158285		NaN	1		11	11	71.9	71.9	15.164	0	10.9723
Q01484;Q01484-5;Q01484-2	Ankyrin-2	ANK2	NaN	1		NaN	1		-1.22857	0.0206869		10	10	4	4	433.71	0	9.2244
Q01518-2;Q01518	Adenylyl cyclase-associated protein 1	CAP1	0.100639	0.827404		0.0413429	0.952514		0.000536788	0.998514		29	28	60.1	58.4	51.83	0	11.6861
Q01650	Large neutral amino acids transporter small subunit 1	SLC7A5	-0.345509	0.309836		-0.0835015	0.796416		0.180278	0.810957		7	7	14.4	14.4	55.01	0	10.3872
Q01658	Protein Dr1	DR1	-1.00691	0.0664355		-0.174662	0.694472		-0.491321	0.317311		2	2	21	21	19.443	0	9.30214
Q01780-2;Q01780	Exosome component 10	EXOSC10	0.668573	0.462853		0.0393867	0.96532		NaN	1		9	9	13.5	13.5	98.088	0	9.43553
Q01804;Q01804-5;Q01804-3	OTU domain-containing protein 4	OTUD4	0.0163515	0.697318		-0.344601	0.459083		-0.213134	0.614037		6	6	7.8	7.8	124.04	0	9.29721
Q01813;Q01813-2	ATP-dependent 6-phosphofructokinase, platelet type	PFKP	-0.125632	0.600074		-0.482224	0.250507		-0.303654	0.408553		20	20	32.4	32.4	85.595	0	10.4097
Q01844-6;Q01844-3;Q01844;Q01844-5;Q01844-2	RNA-binding protein EWS	EWSR1	0.0278955	0.856156		-0.060449	0.836426		-0.151838	0.615541		6	6	13.3	13.3	62.507	0	10.3578
Q01860;Q01860-2	POU domain, class 5, transcription factor 1	POU5F1	1.08003	0.0152878		0.0453699	0.974507		-0.702108	0.0318964		10	10	32.2	32.2	38.57	0	10.6264
Q01968-2;Q01968	Inositol polyphosphate 5-phosphatase OCRL-1	OCRL	NaN	1		NaN	1		-0.279109	0.563642		5	5	6.6	6.6	103.23	0.0014609	9.08304
Q01970;Q01970-2	1-phosphatidylinositol 4,5-bisphosphate phosphodiesterase beta-3	PLCB3	-0.938127	0.0521244		0.0427924	0.948591		-0.732552	0.0478383		34	34	33.3	33.3	138.8	0	10.1516
Q01973;Q01973-3	Tyrosine-protein kinase transmembrane receptor ROR1	ROR1	-0.893652	0.093862		NaN	1		-0.640721	0.289772		3	3	5.3	5.3	104.28	0	9.07096
Q02127	Dihydroorotate dehydrogenase (quinone), mitochondrial	DHODH	0.0420968	0.855571		-0.00773153	0.95902		NaN	1		8	8	29.1	29.1	42.867	0	9.53774
Q02218;Q02218-2	2-oxoglutarate dehydrogenase, mitochondrial	OGDH	-0.332049	0.378578		0.300033	0.47994		0.022245	0.924046		41	33	49.6	41.9	115.93	0	10.8765
Q02241-2;Q02241;Q02241-3	Kinesin-like protein KIF23	KIF23	NaN	1		NaN	1		-0.53456	0.358956		2	2	3.2	3.2	98.104	0	8.46817
Q02252-2;Q02252	Methylmalonate-semialdehyde dehydrogenase [acylating], mitochondrial	ALDH6A1	-0.0590439	0.774404		-0.25732	0.517027		-0.660524	0.0700169		11	11	24.7	24.7	56.227	0	9.91147
Q02338	D-beta-hydroxybutyrate dehydrogenase, mitochondrial	BDH1	-0.61711	0.178055		NaN	1		-0.112142	0.66202		7	7	26.8	26.8	38.157	0	9.69861
Q02543	60S ribosomal protein L18a	RPL18A	0.0782134	0.876176		-0.0250232	0.894676		-0.027102	0.929046		10	10	46	46	20.762	0	11.3614
Q02750;Q02750-2	Dual specificity mitogen-activated protein kinase kinase 1	MAP2K1	-0.337193	0.417694		-0.254384	0.521158		-0.605326	0.135412		7	7	20.4	20.4	43.439	0	9.90163
Q02790	Peptidyl-prolyl cis-trans isomerase FKBP4;Peptidyl-prolyl cis-trans isomerase FKBP4, N-terminally processed	FKBP4	-0.606518	0.0680214		0.0756185	0.883285		-0.693831	0.02837		37	37	77.3	77.3	51.804	0	11.8266
Q02809;Q02809-2	Procollagen-lysine,2-oxoglutarate 5-dioxygenase 1	PLOD1	0.729009	0.196448		-0.395195	0.339774		0.0757447	0.987164		22	22	37.3	37.3	83.549	0	10.4584
Q02818	Nucleobindin-1	NUCB1	0.393746	0.553037		0.543052	0.224211		0.330869	0.541513		17	17	41.9	41.9	53.879	0	10.3372
Q02878	60S ribosomal protein L6	RPL6	0.139339	0.744881		-0.327733	0.286902		-0.168517	0.592569		22	22	53.5	53.5	32.728	0	11.857
Q02952-3;Q02952-2;Q02952	A-kinase anchor protein 12	AKAP12	0.423309	0.265617		0.487839	0.231617		-0.0270769	0.929109		101	101	69.8	69.8	180.99	0	11.2961
Q02978;Q02978-2	Mitochondrial 2-oxoglutarate/malate carrier protein	SLC25A11	-0.0468402	0.841482		-0.0132978	0.923308		-0.173575	0.581586		18	18	60.8	60.8	34.061	0	11.3232
Q03001;Q03001-14;Q03001-8	Dystonin	DST	-0.292494	0.369658		0.405667	0.374157		-0.390529	0.311539		190	160	28.9	24.9	860.65	0	10.5545
Q03135;Q03135-2	Caveolin-1	CAV1	0.957594	0.412208		1.38221	0.0289968		NaN	1		4	4	28.7	28.7	20.471	0	9.14693
Q03154-2;Q03154;Q03154-3;Q03154-4	Aminoacylase-1	ACY1	-1.05464	0.0570471		NaN	1		NaN	1		4	4	15.2	15.2	37.596	0	8.66197
Q03252	Lamin-B2	LMNB2	0.999798	0.0634635		-1.11607	0.0102958		0.48438	0.322631		22	22	36.8	36.8	69.948	0	10.465
Q03426	Mevalonate kinase	MVK	NaN	1		NaN	1		0.875072	0.269931		2	2	8.3	8.3	42.45	0.0055504	8.33068
Q03701	CCAAT/enhancer-binding protein zeta	CEBPZ	-0.397277	0.257958		0.0136582	0.967424		0.115632	0.936411		33	33	37.3	37.3	120.97	0	10.4797
Q04323;Q04323-2	UBX domain-containing protein 1	UBXN1	-0.0024506	0.803305		-0.0456369	0.862367		0.140997	0.886821		12	12	45.1	45.1	33.325	0	10.4738
Q04446	1,4-alpha-glucan-branching enzyme	GBE1	NaN	1		1.53519	0.0026965		NaN	1		8	8	14.2	14.2	80.473	0	9.39111
Q04637-8;Q04637-7	Eukaryotic translation initiation factor 4 gamma 1	EIF4G1	-0.446836	0.295602		0.371342	0.455681		-0.152821	0.600122		1	1	0.6	0.6	175.62	0.00076123	9.68252
Q04637-9;Q04637-3;Q04637;Q04637-5;Q04637-4;Q04637-6	Eukaryotic translation initiation factor 4 gamma 1	EIF4G1	-0.202389	0.514665		0.219011	0.608761		-0.0776756	0.803693		85	2	47.8	1.1	176.23	0	11.8781
Q04726-2;Q04726-7;Q04726-3;Q04726-6;Q04726-5;Q04726-4;Q04726	Transducin-like enhancer protein 3	TLE3	NaN	1		-0.518369	0.422155		-0.158848	0.676375		6	3	7.9	4.5	82.221	0	8.99497
Q04760-2;Q04760	Lactoylglutathione lyase	GLO1	0.288536	0.459717		0.89378	0.0213131		0.122458	0.868939		10	10	47.9	47.9	19.043	0	11.1026
Q04837	Single-stranded DNA-binding protein, mitochondrial	SSBP1	-0.997434	0.00307858		0.567284	0.161978		0.63507	0.0702632		8	8	56.1	56.1	17.259	0	11.151
Q04917	14-3-3 protein eta	YWHAH	-0.0471446	0.840791		0.411785	0.316059		0.188706	0.592217		12	12	54.9	54.9	28.218	0	11.1211
Q04941	Proteolipid protein 2	PLP2	NaN	1		NaN	1		NaN	1		1	1	8.6	8.6	16.691	0	NaN
Q05048	Cleavage stimulation factor subunit 1	CSTF1	NaN	1		0.0557112	0.939619		-0.738814	0.149588		3	3	9.7	9.7	48.357	0	9.45452
Q05086-2;Q05086-3;Q05086	Ubiquitin-protein ligase E3A	UBE3A	1.44465e-05	0.860765		-0.364388	0.387402		-0.636947	0.0788944		17	17	25.7	25.7	97.967	0	9.93192
Q05209;Q05209-2;Q05209-3	Tyrosine-protein phosphatase non-receptor type 12	PTPN12	NaN	1		0.30436	0.552093		0.0582172	0.942309		9	9	16	16	88.105	0	9.85565
Q05397-7;Q05397;Q05397-5;Q05397-2;Q05397-6	Focal adhesion kinase 1	PTK2	-2.21779	0.000389298		-0.0430246	0.901659		-0.252223	0.565988		8	8	10	10	114.25	0	9.32114
Q05519-2;Q05519	Serine/arginine-rich splicing factor 11	SRSF11	0.122407	0.977759		-0.127633	0.721375		0.310222	0.575741		10	10	23.2	23.2	53.413	0	10.3551
Q05639	Elongation factor 1-alpha 2	EEF1A2	-0.672727	0.148447		NaN	1		-0.533572	0.282248		4	4	15.3	15.3	50.47	0	9.5249
Q05655;Q05655-2	Protein kinase C delta type;Protein kinase C delta type regulatory subunit;Protein kinase C delta type catalytic subunit	PRKCD	0.405448	0.888428		NaN	1		-0.674637	0.269701		2	2	3	3	77.504	0	8.75313
Q05682-5;Q05682-4	Caldesmon	CALD1	0.419323	0.402008		-1.25903	0.00240198		0.441536	0.338896		37	3	57	2.4	61.212	0	11.0547
Q06124-2;Q06124;Q06124-3	Tyrosine-protein phosphatase non-receptor type 11	PTPN11	0.127668	0.969018		-0.242165	0.540144		-0.390007	0.312072		24	24	50.4	50.4	68.01	0	10.331
Q06203	Amidophosphoribosyltransferase	PPAT	1.18244	0.00755024		-0.284568	0.479339		0.277716	0.631612		15	15	30.2	30.2	57.398	0	10.6102
Q06265;Q06265-2;Q06265-3;Q06265-4	Exosome complex component RRP45	EXOSC9	0.774755	0.377194		-0.0842124	0.785467		NaN	1		4	4	10.3	10.3	48.948	0	9.59859
Q06323;Q06323-3;Q06323-2	Proteasome activator complex subunit 1	PSME1	0.884324	0.0505499		-0.204391	0.59738		0.00866943	0.87339		14	14	51	51	28.723	0	10.6155
Q06330-3;Q06330-2;Q06330-5;Q06330-4;Q06330-6;Q06330-7;Q06330	Recombining binding protein suppressor of hairless	RBPJ	-0.217311	0.471981		NaN	1		-0.92708	0.0756597		4	4	12.2	12.2	45.641	0	9.20986
Q06546	GA-binding protein alpha chain	GABPA	-0.347365	0.366467		NaN	1		0.0391324	0.877633		6	6	17.2	17.2	51.295	0	8.91435
Q06547-2;Q06547	GA-binding protein subunit beta-1	GABPB1	NaN	1		-0.324988	0.599829		NaN	1		3	3	6.5	6.5	41.321	0.0028612	8.75665
Q06830	Peroxiredoxin-1	PRDX1	-0.19957	0.51996		-0.369718	0.232366		0.104458	0.767948		16	15	75.9	75.9	22.11	0	12.3769
Q07020;Q07020-2	60S ribosomal protein L18	RPL18	-0.00157338	0.945325		-0.0579745	0.815061		-0.0515903	0.867929		9	9	43.1	43.1	21.634	0	11.5314
Q07021	Complement component 1 Q subcomponent-binding protein, mitochondrial	C1QBP	-0.0901271	0.744674		0.145924	0.744588		0.488004	0.164448		6	6	35.5	35.5	31.362	0	11.5141
Q07065	Cytoskeleton-associated protein 4	CKAP4	-0.105396	0.711384		-0.542313	0.0843479		-0.243514	0.440303		35	35	62.5	62.5	66.022	0	11.3437
Q07157-2;Q07157	Tight junction protein ZO-1	TJP1	NaN	1		0.16809	0.765781		-0.435899	0.367457		14	14	11.7	11.7	186.96	0	9.45277
Q07666;Q07666-2;Q07666-3	KH domain-containing, RNA-binding, signal transduction-associated protein 1	KHDRBS1	-0.107152	0.707588		-0.728357	0.0214971		-0.329157	0.297492		10	10	27.8	27.8	48.227	0	11.1344
Q07812-8;Q07812;Q07812-2;Q07812-5;Q07812-7	Apoptosis regulator BAX	BAX	0.224739	0.809487		0.23062	0.596242		0.128361	0.988531		7	7	50.3	50.3	19.718	0	10.2333
Q07817-2;Q07817-3;Q07817	Bcl-2-like protein 1	BCL2L1	-0.0381087	0.641265		0.322165	0.54686		1.10864	0.10807		2	2	11.2	11.2	18.894	0.0094744	9.22552
Q07820;Q07820-2	Induced myeloid leukemia cell differentiation protein Mcl-1	MCL1	NaN	1		-0.0162158	0.9452		NaN	1		4	4	15.1	15.1	37.337	0	9.30302
Q07864	DNA polymerase epsilon catalytic subunit A	POLE	0.540424	0.759258		0.0197856	0.996225		NaN	1		17	17	8.9	8.9	261.51	0	9.35744
Q07866-8;Q07866-2;Q07866-3;Q07866;Q07866-7;Q07866-5;Q07866-10;Q07866-6;Q07866-4;Q07866-9	Kinesin light chain 1	KLC1	0.602932	0.520812		-0.472688	0.264683		-0.180424	0.559672		9	6	20	12.3	62.825	0	9.55992
Q07954	Prolow-density lipoprotein receptor-related protein 1;Low-density lipoprotein receptor-related protein 1 85 kDa subunit;Low-density lipoprotein receptor-related protein 1 515 kDa subunit;Low-density lipoprotein receptor-related protein 1 intracellular domain	LRP1	-0.291557	0.428387		0.210777	0.640872		-0.737507	0.0247099		82	81	21	20.8	504.6	0	10.7849
Q07955;Q07955-3;Q07955-2	Serine/arginine-rich splicing factor 1	SRSF1	0.33182	0.530136		-0.497225	0.210742		0.54527	0.224894		16	16	55.6	55.6	27.744	0	10.9997
Q07960	Rho GTPase-activating protein 1	ARHGAP1	-0.120702	0.675758		0.408167	0.318734		0.375838	0.42754		15	15	44	44	50.435	0	10.736
Q08170	Serine/arginine-rich splicing factor 4	SRSF4	-0.147266	0.566894		-0.301792	0.455752		-0.0357392	0.799336		11	6	22.1	12.6	56.678	0	10.4556
Q08211	ATP-dependent RNA helicase A	DHX9	-0.0861551	0.753416		-0.704001	0.0261413		-0.121091	0.699855		57	57	53.1	53.1	140.96	0	11.5843
Q08257;Q08257-3;Q08257-2	Quinone oxidoreductase	CRYZ	-0.577961	0.156079		-0.667743	0.0987745		0.120865	0.87205		14	14	59.9	59.9	35.206	0	10.8734
Q08378;Q08378-2;Q08378-4	Golgin subfamily A member 3	GOLGA3	-0.971459	0.0449763		-0.536295	0.209781		0.373954	0.624984		43	43	34.8	34.8	167.35	0	10.1499
Q08379;Q08379-2	Golgin subfamily A member 2	GOLGA2	0.234379	0.800499		-0.0127018	0.946719		0.0212228	0.817199		18	17	21.2	20.2	113.08	0	10.1487
Q08380	Galectin-3-binding protein	LGALS3BP	1.97012	0.0387831		0.910454	0.0774973		1.61389	0.0169155		4	4	9.4	9.4	65.33	0	9.35317
Q08426;Q08426-2	Peroxisomal bifunctional enzyme;Enoyl-CoA hydratase/3,2-trans-enoyl-CoA isomerase;3-hydroxyacyl-CoA dehydrogenase	EHHADH	0.834873	0.503535		0.39125	0.459884		1.08718	0.115549		4	4	6.6	6.6	79.494	0.0026322	9.2032
Q08431-4;Q08431;Q08431-2;Q08431-3	Lactadherin;Lactadherin short form;Medin	MFGE8	0.24064	0.942699		-1.4856	0.00211241		0.0501883	0.97198		4	4	16.6	16.6	38.343	0	9.21859
Q08623-3;Q08623;Q08623-2;Q08623-4	Pseudouridine-5-phosphatase	HDHD1	NaN	1		-1.03379	0.122647		0.296663	0.828025		2	2	15.9	15.9	23.283	0	8.82122
Q08752	Peptidyl-prolyl cis-trans isomerase D	PPID	-0.503241	0.171316		0.531241	0.235101		0.47532	0.333682		18	18	49.7	49.7	40.763	0	10.5139
Q08945	FACT complex subunit SSRP1	SSRP1	0.864558	0.0564185		-0.288091	0.446175		0.402655	0.389833		21	21	35.4	35.4	81.074	0	10.847
Q08AD1-2;Q08AD1-3;Q08AD1	Calmodulin-regulated spectrin-associated protein 2	CAMSAP2	NaN	1		NaN	1		NaN	1		3	3	2.3	2.3	165.06	0.0021771	8.51954
Q08AM6	Protein VAC14 homolog	VAC14	-0.0971161	0.668658		0.294665	0.566833		-0.0736513	0.722804		8	8	11.8	11.8	87.972	0	9.664
Q08J23;Q08J23-2;Q08J23-3	tRNA (cytosine(34)-C(5))-methyltransferase	NSUN2	0.0795658	0.982673		0.0568656	0.957919		-0.071739	0.717822		29	29	47.2	47.2	86.47	0	10.9537
Q09028-3;Q09028;Q09028-2;Q09028-4	Histone-binding protein RBBP4	RBBP4	0.0783365	0.875907		-0.0831595	0.755429		0.0836132	0.813792		16	9	56.3	43.4	46.158	0	11.2571
Q09161	Nuclear cap-binding protein subunit 1	NCBP1	-0.161823	0.545074		0.0690323	0.929699		0.139901	0.888954		16	16	24.4	24.4	91.838	0	10.3149
Q09472	Histone acetyltransferase p300	EP300	0.316957	0.688816		-0.0847601	0.817911		0.0564543	0.881188		27	12	12.3	5.7	264.16	0	9.93078
Q09666	Neuroblast differentiation-associated protein AHNAK	AHNAK	0.0236102	0.996542		0.23527	0.580104		0.897584	0.0104728		317	316	76.8	76.7	629.09	0	11.4519
Q0D2K0-2;Q0D2K0	Magnesium transporter NIPA4	NIPAL4	0.0965104	0.931568		-0.419525	0.317311		0.139362	0.93362		2	2	6.5	6.5	47.909	0.0077238	9.58517
Q0VDF9	Heat shock 70 kDa protein 14	HSPA14	0.0807146	0.98131		0.0342318	0.965489		0.440525	0.536973		12	12	28.3	28.3	54.794	0	10.0415
Q0VGL1	Ragulator complex protein LAMTOR4;Ragulator complex protein LAMTOR4, N-terminally processed	LAMTOR4	NaN	1		NaN	1		0.165709	0.98672		2	2	25.3	25.3	10.741	0.00075605	8.79982
Q10471	Polypeptide N-acetylgalactosaminyltransferase 2;Polypeptide N-acetylgalactosaminyltransferase 2 soluble form	GALNT2	0.235892	0.791529		-0.0165708	0.913678		-0.720801	0.0859017		21	20	43.4	41.7	64.732	0	10.3789
Q10472	Polypeptide N-acetylgalactosaminyltransferase 1;Polypeptide N-acetylgalactosaminyltransferase 1 soluble form	GALNT1	NaN	1		-0.569183	0.381167		NaN	1		4	4	9.7	9.7	64.218	0	8.61385
Q10567-3;Q10567-2;Q10567;Q10567-4	AP-1 complex subunit beta-1	AP1B1	0.571822	0.334926		0.229911	0.637798		0.127383	0.913394		14	14	19.8	19.8	103.56	0	10.3249
Q10570	Cleavage and polyadenylation specificity factor subunit 1	CPSF1	-0.179256	0.607949		-0.220687	0.569749		0.347872	0.652631		27	27	22.9	22.9	160.88	0	9.8772
Q10713;Q10713-2	Mitochondrial-processing peptidase subunit alpha	PMPCA	-0.388167	0.266622		-0.0475635	0.858984		0.329074	0.544447		21	21	45.1	45.1	58.252	0	10.4404
Q12756;Q12756-3;Q12756-2	Kinesin-like protein KIF1A	KIF1A	-1.39654	0.00645062		-0.798765	0.0950728		-1.15156	0.0295235		16	13	11.7	9.5	191.06	0	9.52398
Q12765;Q12765-2;Q12765-3	Secernin-1	SCRN1	-0.0903114	0.729717		1.27231	0.00186735		NaN	1		13	13	39.4	39.4	46.382	0	10.1448
Q12768	WASH complex subunit strumpellin	KIAA0196	0.0766959	0.975274		0.542917	0.192398		0.0232223	0.820803		24	24	25.2	25.2	134.28	0	10.043
Q12769	Nuclear pore complex protein Nup160	NUP160	-0.72342	0.0628954		-0.0163635	0.940111		0.35403	0.652486		24	24	22.4	22.4	162.12	0	10.2024
Q12788	Transducin beta-like protein 3	TBL3	-0.520769	0.250868		-0.660746	0.313744		NaN	1		9	9	14.5	14.5	89.034	0	9.10367
Q12789;Q12789-3	General transcription factor 3C polypeptide 1	GTF3C1	0.205768	0.745227		0.422137	0.300849		0.141905	0.831143		64	64	35.6	35.6	238.87	0	10.6642
Q12792;Q12792-3;Q12792-4	Twinfilin-1	TWF1	0.443422	0.48598		0.263335	0.582142		0.0620547	0.963845		11	11	40	40	40.282	0	10.4095
Q12797-10;Q12797	Aspartyl/asparaginyl beta-hydroxylase	ASPH	-0.462969	0.286183		NaN	1		NaN	1		7	7	13.3	13.3	83.267	0	8.69126
Q12800-3;Q12800;Q12800-2;Q12800-4	Alpha-globin transcription factor CP2	TFCP2	NaN	1		-0.0748737	0.850324		0.11567	0.966807		5	5	16	16	51.378	0	9.54296
Q12802;Q12802-4;Q12802-2	A-kinase anchor protein 13	AKAP13	1.3388	0.197296		-0.14991	0.784915		-0.977565	0.131851		16	16	7.6	7.6	307.55	0	8.90615
Q12824-2;Q12824	SWI/SNF-related matrix-associated actin-dependent regulator of chromatin subfamily B member 1	SMARCB1	NaN	1		NaN	1		NaN	1		3	3	10.4	10.4	43.158	0.00099256	8.49527
Q12830-4;Q12830-2;Q12830	Nucleosome-remodeling factor subunit BPTF	BPTF	1.31473	0.100923		-0.6922	0.11142		-0.171271	0.572938		48	48	19.1	19.1	322.21	0	9.7852
Q12834	Cell division cycle protein 20 homolog	CDC20	NaN	1		-0.760234	0.249963		0.796295	0.261129		3	3	7.4	7.4	54.722	0.00075567	9.14454
Q12840	Kinesin heavy chain isoform 5A	KIF5A	NaN	1		NaN	1		-0.799038	0.121551		11	11	14.1	14.1	117.38	0	9.23139
Q12841-2;Q12841	Follistatin-related protein 1	FSTL1	0.711535	0.605085		NaN	1		NaN	1		2	2	7.3	7.3	31.228	0	8.36726
Q12849;Q12849-5	G-rich sequence factor 1	GRSF1	0.384713	0.601877		-0.111319	0.771465		0.657491	0.29996		9	9	24.2	24.2	53.126	0	10.1134
Q12872;Q12872-2	Splicing factor, suppressor of white-apricot homolog	SFSWAP	NaN	1		NaN	1		0.671022	0.42914		4	4	4.7	4.7	104.82	0	8.49959
Q12874	Splicing factor 3A subunit 3	SF3A3	-0.057767	0.816755		-0.350799	0.363536		0.0265861	0.933812		17	17	43.9	43.9	58.848	0	11.0784
[truncated: 2,376 more rows]
